# Supplementary material for: scRNAseq and High-Throughput Spatial Analysis of Tumor and Normal Microenvironment in Solid Tumors Reveal a Possible Origin of Circulating Tumor Hybrid Cells
Source: Cancers (Basel). 2024 Apr 8;16(7):1444. doi: 10.3390/cancers16071444 (PMC11010995; doi:10.3390/cancers16071444)
Supplement: Supplementary file 1 [file cancers-16-01444-s001.zip]

Archive with 7 entries (7 files):
- Figures_Final_Supp_R.pdf
- R Script.R
- Table S1.txt
- Table S2.txt
- Table S3.txt
- Table S4.xlsx
- Table S5.txt
