# Supplementary material for: scRNAseq and High-Throughput Spatial Analysis of Tumor and Normal Microenvironment in Solid Tumors Reveal a Possible Origin of Circulating Tumor Hybrid Cells
Source: Cancers (Basel). 2024 Apr 8;16(7):1444. doi: 10.3390/cancers16071444 (PMC11010995; doi:10.3390/cancers16071444)
Supplement: Supplementary file 1 [file cancers-16-01444-s001.zip › Table S1.txt]

Supplemental Table 1: Differential gene expression analysis betweeen THC and epithelial cells (EPCAM+ & KRT8+)
p_val	avg_log2FC	THC	EPCAM+ & KRT8+	p_val_adj
CD163	0	8.2539681740532	1	0.004	0
CD14	0	6.03626124520576	1	0.025	0
TYROBP	0	4.24292304043443	0.909	0.073	0
FCER1G	0	4.5164589078876	0.885	0.065	0
AIF1	0	4.4764776504153	0.783	0.042	0
HLA-DRB1	0	3.7775869406027	0.876	0.187	0
SRGN	0	2.65834249925689	0.929	0.268	0
HLA-DPB1	0	3.59133415424378	0.791	0.142	0
HLA-DRA	0	3.92695132747246	0.971	0.329	0
LGALS1	0	3.47478723865683	0.796	0.158	0
MS4A6A	0	5.54022500675143	0.634	0.019	0
HLA-DPA1	0	3.66929498990752	0.76	0.148	0
VIM	0	2.86664144898361	0.76	0.17	0
C1QA	0	5.74187249949902	0.603	0.024	0
HLA-DQA1	0	4.09492993392233	0.638	0.062	0
TYMP	0	3.38833306660919	0.738	0.168	0
S100A9	0	3.7046101758538	0.632	0.081	0
C1QB	0	5.64422409565468	0.57	0.023	0
CTSB	0	4.09331131022369	0.827	0.283	0
LAPTM5	0	2.77015099070347	0.654	0.117	0
MS4A7	0	5.69946068606541	0.55	0.014	0
C1QC	0	5.49740696461652	0.537	0.018	0
HLA-DQB1	0	3.43416928933492	0.616	0.105	0
LST1	0	3.7522452583576	0.539	0.039	0
CTSL	0	5.27196594885482	0.528	0.036	0
CYBB	0	5.20228741435209	0.51	0.018	0
FCGR2A	0	4.47225360667414	0.512	0.027	0
APOE	0	5.4786685578711	0.468	0.024	0
FCGR3A	0	5.10797730073751	0.435	0.015	0
FGL2	0	4.76564482595704	0.417	0.02	0
LY96	0	4.28380682101936	0.417	0.022	0
S100A8	0	3.74280351920849	0.435	0.041	0
RNASE6	0	4.58652145552219	0.41	0.022	0
MS4A4A	0	5.90184968040733	0.395	0.009	0
CCL3	0	2.67149975888995	0.432	0.049	0
GPNMB	0	5.64665789478373	0.386	0.01	0
HLA-DMB	0	3.80267994566199	0.415	0.044	0
SPP1	0	5.45413184437495	0.408	0.042	0
MAFB	0	4.81641371633926	0.381	0.018	0
FPR3	0	5.97869858577416	0.366	0.006	0
STAB1	0	6.65859305256707	0.364	0.005	0
ITGB2	0	3.5440202319239	0.393	0.039	0
MNDA	0	4.17924181569998	0.362	0.019	0
CLEC7A	0	4.05496864857327	0.35	0.018	0
MPEG1	0	5.37488382599264	0.333	0.009	0
SPI1	0	3.92274261510634	0.339	0.021	0
RAB31	0	4.52024744475644	0.333	0.015	0
C1orf162	0	4.14074649485751	0.339	0.022	0
CPVL	0	5.03594575118523	0.332	0.016	0
CSF1R	0	6.18159483148481	0.315	0.005	0
SLC11A1	0	4.55951796839751	0.326	0.019	0
MSR1	0	6.17362653787613	0.299	0.005	0
TNFSF13B	0	3.77912870567636	0.315	0.026	0
C5AR1	0	4.67181273396548	0.299	0.012	0
C3AR1	0	4.45294973324453	0.299	0.013	0
MMP9	0	5.66280940736814	0.291	0.01	0
VCAN	0	4.49748255018482	0.297	0.017	0
SLCO2B1	0	4.93999645610906	0.302	0.024	0
IGSF6	0	4.15126441608635	0.293	0.015	0
CD93	0	4.59258643232108	0.286	0.011	0
CD4	0	4.3297652802866	0.271	0.014	0
QKI	0	3.98548910166864	0.273	0.022	0
CD86	0	4.90263642204061	0.257	0.008	0
MMP12	0	4.93859572061078	0.248	0.015	0
PLA2G7	0	4.90080519961568	0.237	0.009	0
FPR1	0	4.25837831224292	0.23	0.01	0
VSIG4	0	6.14106490029709	0.22	0.003	0
LILRB4	0	5.31731284134237	0.217	0.005	0
NRP1	0	4.98900854165581	0.222	0.011	0
A2M	0	4.36024663734771	0.211	0.009	0
CCL2	0	5.32217308713918	0.208	0.007	0
TLR2	0	4.36608478867084	0.209	0.009	0
CCL18	0	6.11727073150233	0.204	0.008	0
LAIR1	0	4.38647817892089	0.202	0.01	0
LY86	0	3.9500084721405	0.202	0.012	0
OLR1	0	3.55106104971569	0.202	0.012	0
FCGR1A	0	5.82123876997262	0.189	0.004	0
CECR1	0	4.31585251798926	0.195	0.01	0
FOLR2	0	6.57742736500127	0.186	0.003	0
GNB4	0	4.62152119887751	0.191	0.009	0
THBD	0	4.42966457345327	0.191	0.009	0
CCR1	0	4.05149557970003	0.188	0.009	0
F13A1	0	7.03442462635586	0.18	0.003	0
FAM26F	0	4.39386696507444	0.184	0.01	0
FCN1	0	4.38407368662948	0.171	0.009	0
CLEC4E	0	4.1369772776863	0.171	0.009	0
C1orf54	0	4.51649101887816	0.169	0.009	0
LILRB2	0	5.27343358407171	0.164	0.004	0
PILRA	0	4.37745045486289	0.162	0.007	0
CD300E	0	4.45659313353419	0.162	0.007	0
ITGAM	0	4.85039355036534	0.158	0.006	0
ADAP2	0	4.93458082728334	0.157	0.005	0
CD36	0	4.67434590186526	0.158	0.007	0
IL4I1	0	4.93549398323565	0.157	0.007	0
CLEC5A	0	4.77625440705178	0.153	0.005	0
FCGR2B	0	4.69011675336388	0.153	0.006	0
SLC8A1	0	5.20136144313234	0.151	0.004	0
BCAT1	0	4.29840574094262	0.149	0.007	0
TREM2	0	5.34263109443074	0.14	0.003	0
MARCO	0	5.71741573801861	0.14	0.004	0
SLAMF8	0	5.25228738921179	0.138	0.003	0
VMO1	0	5.2887436891456	0.138	0.005	0
MERTK	0	5.27720138495194	0.135	0.006	0
TFEC	0	4.82003493200336	0.122	0.004	0
CD209	0	6.79427556981049	0.118	0.001	0
SDS	0	5.10317895955304	0.12	0.004	0
OLFML2B	0	5.91073692081173	0.117	0.002	0
ADAMDEC1	0	4.40521914022447	0.117	0.004	0
MMP19	0	4.78448796395639	0.117	0.004	0
LILRB1	0	4.51829682509884	0.117	0.004	0
LRRC25	0	4.92141156688667	0.113	0.003	0
SLC1A3	0	5.24257567644349	0.107	0.003	0
ENPP2	0	5.00148076609008	0.107	0.003	0
CCL13	0	6.72502971888921	0.104	0.002	0
SIGLEC1	0	6.75341195614905	0.102	0.001	0
CMKLR1	0	6.28429778411441	0.1	0.001	0
LILRB5	0	6.9847375022555	0.084	0.001	0
MRC1L1	0	6.05780096444523	0.078	0.001	0
RNASE2	0	5.60949359283568	0.077	0.001	0
LYVE1	0	8.43477042289055	0.073	0	0
ADORA3	0	5.55892016422342	0.069	0.001	0
SIGLEC9	0	5.42858869903908	0.067	0.001	0
MRC1	0	6.34427988894264	0.053	0.001	0
RETN	5.76470915554559e-308	5.03997613898499	0.097	0.003	1.76676806199161e-303
CLEC10A	8.56268549876184e-301	5.00174392756119	0.082	0.002	2.62429185166053e-296
SIRPA	1.82243321951135e-296	4.1727295550686	0.184	0.012	5.5853933311584e-292
PLXNC1	3.95641315235791e-293	4.28272450692372	0.138	0.007	1.21256150293465e-288
MARCH1	5.39612265749343e-292	3.62016506995965	0.208	0.015	1.65380367206859e-287
SIGLEC10	5.68336859307151e-289	4.71648538715069	0.106	0.004	1.74183880640456e-284
LILRA6	6.65025761869093e-289	5.40809026974635	0.062	0.001	2.0381709549764e-284
TLR8	2.16330427970234e-288	5.5305616090697	0.055	0.001	6.63009495643174e-284
OSCAR	2.50452352755205e-288	4.93743178747715	0.093	0.003	7.67586370724152e-284
CCL8	6.5940833387041e-288	6.08073932213286	0.058	0.001	2.02095466164603e-283
ZEB2	4.09855162525775e-286	3.30044398009256	0.311	0.033	1.256124102109e-281
PSAP	8.01199013128926e-282	3.3324142463849	0.927	0.49	2.45551473543753e-277
FCGR1B	2.40187803362301e-281	5.32895366434465	0.058	0.001	7.36127579744781e-277
LIPA	2.45954564905982e-278	3.88599452361898	0.368	0.048	7.53801550523853e-274
KCTD12	3.71749858335799e-275	3.67450280642741	0.39	0.054	1.13933896582756e-270
APOC1	8.7062217994545e-273	4.14180877245331	0.326	0.038	2.66828285709681e-268
EMP3	8.78287714269143e-272	2.92049258663542	0.499	0.085	2.69177618669207e-267
LILRA5	1.19798085986716e-271	4.41500951522951	0.107	0.004	3.67157173932089e-267
CR1	6.20390161658315e-271	4.77299232511856	0.093	0.003	1.9013717674504e-266
ACP5	1.26008397091568e-270	3.62243822438091	0.319	0.036	3.86190535406238e-266
CSTA	2.57300049750544e-269	3.70002967370378	0.239	0.021	7.88573192475467e-265
IFI30	3.92345120109041e-264	4.04684300419773	0.182	0.013	1.20245932411019e-259
SLC7A7	2.15185538865783e-260	4.08189064619074	0.22	0.019	6.59500639515852e-256
CLEC4A	2.29950976943141e-258	3.44159517722897	0.189	0.014	7.04753754135338e-254
CD74	6.72051029201106e-257	2.95757791110523	1	0.557	2.05970199429555e-252
HRH2	1.20660615444039e-252	4.80617358253932	0.077	0.002	3.69800654212891e-248
FTL	3.01905553265441e-249	2.61984454305262	1	0.988	9.25280139647924e-245
GPR183	1.03455070024219e-248	2.99332417371414	0.352	0.046	3.17069098610227e-244
CD68	5.44263839598283e-245	3.52134471499289	0.485	0.094	1.66805981560082e-240
NFAM1	2.54749429254768e-241	4.91434817436411	0.073	0.002	7.80756050780012e-237
CD33	1.73748156338863e-240	4.78354544021375	0.075	0.002	5.32503349547349e-236
RGL1	9.26015480343115e-239	4.85279758761507	0.115	0.006	2.83805224415558e-234
CD84	2.45960650990202e-237	3.32673305043481	0.23	0.021	7.53820203154771e-233
SDC2	9.76197821867401e-237	4.30542906020054	0.122	0.006	2.99185108445921e-232
TM6SF1	7.8775571297821e-236	4.6036473349	0.086	0.003	2.41431370913562e-231
COLEC12	6.40580846810064e-235	5.36402497658515	0.08	0.003	1.96325217930349e-230
HLA-DMA	6.26746480667689e-234	3.00079103017964	0.523	0.109	1.92085261395033e-229
FAM49A	2.49948276082287e-232	3.79939951347724	0.149	0.01	7.66041476536993e-228
HLA-DRB5	7.04311960512855e-232	3.51268213663033	0.361	0.053	2.1585752965798e-227
GPR34	9.34316192305594e-229	4.18654257948337	0.151	0.01	2.86349226617818e-224
IRAK3	3.68437361839185e-228	3.87530426116956	0.146	0.009	1.12918682656473e-223
LYZ	1.33147920555343e-227	2.57508130101722	0.84	0.309	4.08071746918016e-223
GLUL	5.40789246851933e-227	3.0492097011923	0.714	0.241	1.6574108837518e-222
NCF2	9.58170804764378e-226	3.55039686458104	0.171	0.013	2.93660188244187e-221
ABCA1	2.55053062027585e-222	3.95330180870868	0.204	0.019	7.81686624502143e-218
AXL	4.672796180167e-221	4.6398260893673	0.102	0.005	1.43211857329758e-216
NPC2	6.73903809095803e-221	2.90027903631705	0.872	0.497	2.06538039411682e-216
CTSS	8.50403534479532e-219	2.84756423247693	0.76	0.303	2.60631675247287e-214
KCNE1	5.20793323172083e-217	5.27245617146989	0.058	0.002	1.5961273768578e-212
MFSD1	2.97588138922014e-216	3.56065486337365	0.344	0.053	9.12048128168187e-212
CD53	1.81780688181771e-215	2.4498629630338	0.448	0.08	5.57121453139491e-211
ITGAX	7.70258049865407e-215	3.36400072492237	0.153	0.011	2.3606868712275e-210
TIMP2	1.84981995971993e-214	3.38999649829031	0.341	0.051	5.66932821254963e-210
RENBP	2.12947718150004e-212	4.11571216884618	0.151	0.011	6.52642166586134e-208
CD300A	3.55991925074267e-211	3.79102330438209	0.126	0.008	1.09104405196761e-206
LINC01272	1.02627275805613e-209	3.05907115424004	0.204	0.019	3.14532074889044e-205
LCP1	4.52690186322144e-208	2.64539494984636	0.404	0.069	1.38740488304011e-203
CSF2RA	4.94134854192729e-208	4.12780055134734	0.131	0.008	1.51442450112987e-203
IL1B	1.62375168068108e-204	2.68496783467821	0.291	0.038	4.97647415095139e-200
ENG	1.84381158467459e-202	3.59938864415351	0.158	0.012	5.65091374471068e-198
RASSF4	9.86826243513047e-201	4.10085164301848	0.157	0.012	3.02442507111879e-196
SLC16A10	1.37734924758252e-200	4.55996099977639	0.151	0.011	4.22129997399091e-196
SAT1	2.51942525720378e-200	1.97916171790696	1	0.898	7.72153452827814e-196
IGF1	2.04768759261621e-196	5.1110683261624	0.062	0.002	6.27575293385016e-192
CTSC	5.46840488426614e-193	3.29734470748929	0.557	0.152	1.67595672892989e-188
CLEC4G	6.229075824889e-192	6.85545448531054	0.024	0	1.90908715881198e-187
PLEK	8.40738163932531e-192	2.05192572993142	0.228	0.025	2.57669432482042e-187
CYBA	1.74263539549885e-190	2.03464554812315	0.996	0.846	5.34082896012487e-186
TLR7	5.51414267829587e-189	5.11169467713066	0.049	0.001	1.68997444804412e-184
BCL2A1	2.64587303289128e-188	2.00750310615641	0.29	0.04	8.10907167120519e-184
FAM20A	3.94704055756707e-188	5.58263905868416	0.042	0.001	1.20968899008316e-183
PTAFR	1.67740467078425e-187	3.95026985558752	0.129	0.009	5.14090983501957e-183
HMOX1	9.04502687003406e-187	4.1511430868249	0.211	0.023	2.77211983512804e-182
MAF	3.61925772139586e-183	3.43518951888202	0.219	0.025	1.1092301064534e-178
DSE	2.82567808164129e-182	3.50944224746283	0.195	0.02	8.66013818461423e-178
SLC2A3	5.15304567568393e-182	2.49041657254801	0.326	0.051	1.57930543868361e-177
CEACAM4	5.13248198406636e-181	5.14120024389125	0.046	0.001	1.57300307847666e-176
PLXDC2	1.15935216746718e-180	3.7683438215405	0.209	0.023	3.5531825228534e-176
ITM2B	2.01170044197205e-180	2.05997859067103	0.991	0.768	6.16545951455593e-176
HCLS1	1.78578450980547e-178	2.7923178630261	0.281	0.039	5.47307236565179e-174
RGS18	1.53877501286228e-175	4.03767646817145	0.086	0.004	4.71603765942032e-171
RNASE1	1.56057399078568e-174	4.38386761652198	0.523	0.151	4.78284716695995e-170
HCK	4.36041201489148e-171	2.80640026099699	0.151	0.013	1.33637907432394e-166
NAIP	6.69842440772508e-169	3.75602873556941	0.168	0.016	2.05293311247958e-164
KYNU	2.18469237358921e-168	3.64676939610387	0.146	0.012	6.69564518657622e-164
CTSD	3.29053014373104e-168	3.13041923707645	0.82	0.481	1.00848167845069e-163
RPS18	9.14361764295858e-166	-1.49847935448956	1	0.996	2.80233593521395e-161
CCDC88A	2.47673946216938e-165	3.5621083904252	0.197	0.022	7.59071110365673e-161
RNF144B	1.19621193474313e-164	3.70205786401044	0.131	0.01	3.66615033760074e-160
S100A12	2.75378021847303e-164	3.61600599458786	0.138	0.011	8.43978561357615e-160
GAS7	4.6577031645857e-161	4.37092013886216	0.073	0.003	1.42749286588223e-156
CXCL8	5.6510634410207e-161	0.984708219479141	0.457	0.109	1.73193792340402e-156
HLA-DOA	3.60139754977593e-160	4.1738026899221	0.097	0.006	1.10375632105533e-155
PLXND1	5.23997546555672e-160	3.81617161070258	0.166	0.017	1.60594768068382e-155
KRT18	1.20228724565595e-159	-2.56496025826695	0.898	0.985	3.68476995048635e-155
FYB1	2.02793019706034e-159	2.24638912019018	0.37	0.07	6.21520046795052e-155
NPL	2.14780561347725e-159	3.7577578114234	0.146	0.013	6.58259464418509e-155
SLC31A2	6.89325476522728e-159	4.00262766115139	0.128	0.01	2.11264472044686e-154
GAL3ST4	1.2609764226826e-157	4.89090111622058	0.086	0.005	3.86464054023762e-153
TREM1	3.65082607270698e-155	2.88128403502476	0.149	0.014	1.11890517476323e-150
DUSP1	5.20480442726467e-155	1.78629975714657	0.965	0.575	1.59516846086808e-150
CTSZ	7.32533437639777e-155	3.18409057321031	0.566	0.198	2.24506847967839e-150
TMEM26	3.17423351124246e-153	6.85545448531054	0.016	0	9.72839086525589e-149
ZNF331	6.33774469512958e-153	3.33623494762441	0.189	0.022	1.94239199416332e-148
FTH1	1.53093826033194e-152	1.75396642107661	1	0.997	4.69201958026534e-148
SLC15A3	1.09590147919491e-151	3.87236658908104	0.142	0.013	3.35871885343655e-147
PLAU	9.55540354273761e-150	2.64260165342273	0.171	0.019	2.92854007777822e-145
C19orf59	1.35333477697219e-149	4.00870720641352	0.086	0.005	4.14770042446438e-145
IGSF21	4.2129743921901e-149	5.72734965956285	0.031	0.001	1.29119239171842e-144
SGK1	7.54329075003457e-149	2.57352821946514	0.335	0.065	2.3118677490706e-144
MMP14	1.37030451232366e-148	3.42797637468204	0.275	0.047	4.19970926936955e-144
EPB41L3	5.37149254400898e-148	3.91452166904784	0.164	0.018	1.64625503488787e-143
FGR	1.08345853027724e-147	3.41429339910061	0.12	0.01	3.32058370359369e-143
VASH1	2.60490908933696e-147	4.28959208378392	0.067	0.003	7.98352537699992e-143
RPS3	3.36923001374738e-147	-1.37407414703376	0.998	0.994	1.0326016146133e-142
CD83	3.70734959536729e-147	2.6313685112738	0.217	0.029	1.13622850398817e-142
ST8SIA4	9.37036027121567e-147	3.37987544409664	0.137	0.012	2.87182801592218e-142
CD300C	4.3479499250981e-146	4.67695358968841	0.047	0.002	1.33255969304407e-141
PPT1	1.03097524949667e-142	2.95170021940934	0.361	0.079	3.15973294465741e-138
SNCA	9.00202920002506e-142	4.34179760024793	0.069	0.003	2.75894190922368e-137
RGS2	3.21792650702957e-141	2.7083412119746	0.375	0.084	9.86230115874423e-137
ADGRE2	9.78055137108317e-141	3.913687750896	0.098	0.007	2.99754338420957e-136
KRT8	1.34910896101788e-139	-2.31063545589448	1	1	4.13474914372761e-135
PMP22	2.07281298908915e-139	3.07685909761087	0.248	0.04	6.35275724896044e-135
HK3	2.07966687226544e-139	5.19118837972293	0.033	0.001	6.37376303011913e-135
LGMN	6.87045868879023e-139	3.77141597350608	0.401	0.105	2.10565817894043e-134
P2RY13	6.6126534245763e-138	3.85150730079387	0.069	0.004	2.02664602156414e-133
GPX3	8.34086175699874e-138	3.93419901653589	0.117	0.01	2.55630731128497e-133
NLRP3	8.55630318816418e-137	3.4074214155976	0.104	0.008	2.62233580110856e-132
GRN	6.25397298820065e-134	2.571874374211	0.663	0.322	1.91671764142373e-129
RPLP0	1.81281642221979e-133	-1.42583647933365	0.978	0.986	5.55591977081923e-129
PHACTR1	2.67016677037388e-133	2.67059169363385	0.171	0.02	8.18352711784186e-129
RP11-792D21.2	1.02599068775948e-132	4.65434782861994	0.049	0.002	3.14445625984527e-128
SCPEP1	5.05472470916015e-132	3.37644249770372	0.202	0.029	1.5491720288634e-127
SOCS3	2.29495077430333e-131	2.41944768760457	0.321	0.066	7.03356513308485e-127
THEMIS2	4.34857496287317e-131	3.39604871007606	0.137	0.014	1.33275125462137e-126
SAMHD1	2.25594258897982e-130	2.96482606809639	0.295	0.058	6.91401284670534e-126
PDPN	2.85831098494366e-130	4.55687596261907	0.046	0.002	8.76015150665533e-126
EPCAM	1.13710163294891e-129	-1.87279564390118	1	1	3.48498908466183e-125
CCL7	4.56095072243237e-129	5.52273652400607	0.036	0.001	1.39784017741107e-124
GRASP	4.39858263314808e-128	3.92051036889889	0.082	0.005	1.34807760540722e-123
FPR2	1.31597301967505e-126	3.20150537439807	0.109	0.009	4.03319411070009e-122
B2M	6.27226340569725e-126	1.2767689893662	1	0.946	1.92232328857809e-121
NCKAP1L	7.67629717085684e-126	2.93585366441603	0.164	0.02	2.3526315569242e-121
EMILIN2	1.5394831846448e-125	3.59242007947674	0.148	0.017	4.71820806429937e-121
RPL7A	3.90463585464638e-125	-1.27226497056085	0.993	0.989	1.19669279673202e-120
DOCK2	4.05448256322462e-125	3.15991440262069	0.128	0.012	1.24261781597708e-120
DOK3	7.34379870850828e-125	3.90700619902294	0.077	0.005	2.25072742818362e-120
SERPING1	5.8182336488925e-124	3.52249817262973	0.12	0.011	1.78317224871257e-119
ASAH1	7.68487596917832e-124	2.55876656948084	0.556	0.217	2.35526078703377e-119
LILRA1	2.58861054199378e-123	5.22334843415008	0.035	0.001	7.93357358910254e-119
DPYD	2.01501478254428e-122	3.67632133708569	0.111	0.01	6.1756173055417e-118
TPP1	8.12349973599663e-122	2.70963920943062	0.368	0.093	2.48969019908825e-117
SIRPB2	1.44259456811936e-121	5.63558793863312	0.024	0	4.42126383237221e-117
IL10	3.00442485973371e-121	4.52530588361821	0.056	0.003	9.20796131011187e-117
PTPRC	4.58454259147864e-121	1.82203950617121	0.412	0.101	1.40507061343637e-116
RPL36	3.17197637763579e-119	-1.10763953943891	0.996	0.996	9.72147320217816e-115
RPS2	8.80066857750602e-119	-1.2411577811324	0.998	0.991	2.69722890563405e-114
ATP6V1B2	1.01694825660485e-118	2.80195989874113	0.332	0.078	3.11674301684255e-114
DOCK4	1.30352279478686e-118	3.79643397149834	0.098	0.008	3.99503666146276e-114
GLIPR1	1.88930151297279e-118	2.37395199231903	0.251	0.045	5.79033127695901e-114
ELF3	2.07586764558538e-118	-2.76730775927348	0.266	0.724	6.36211916019008e-114
RPS5	5.80906835140995e-118	-1.25054148176915	0.991	0.985	1.78036326834012e-113
SAMSN1	1.02174601264789e-117	2.11888479378709	0.313	0.065	3.13144717956324e-113
PIK3AP1	7.65794552171485e-117	3.16022158040487	0.177	0.024	2.34700714349517e-112
RPL18	1.33567600674252e-116	-1.07122273219679	0.998	0.994	4.09357982546447e-112
CLDN3	1.86022008223563e-116	-3.02049486721113	0.239	0.7	5.70120250803574e-112
SMIM22	6.95296955091079e-116	-3.17765993763504	0.149	0.648	2.13094610796314e-111
CLEC12A	9.16987099967626e-116	3.81128080984294	0.069	0.004	2.81038206398078e-111
PLEKHO1	3.35821810022511e-115	3.01014489840567	0.142	0.016	1.02922668335699e-110
ACTB	6.21130899855065e-115	1.08403959341442	1	0.997	1.9036419818758e-110
RP11-1143G9.4	8.75705502224407e-114	2.9271732235884	0.284	0.06	2.68386222321736e-109
RPL8	1.79242438530726e-113	-1.2956948304824	1	0.995	5.49342225608968e-109
MAMDC2	3.74750192881279e-113	6.03987905644796	0.02	0	1.14853439114255e-108
ALOX5AP	1.73751224175086e-112	1.75818977221088	0.397	0.101	5.32512751851802e-108
HIF1A	2.46808700491039e-112	2.53008709281284	0.408	0.119	7.56419305264936e-108
HLA-DQA2	6.4166302022596e-112	3.8775586720174	0.106	0.01	1.96656882438852e-107
ARL4C	6.47693765389014e-112	2.83119826487733	0.255	0.049	1.98505185216425e-107
RPS21	9.03635408392336e-112	-1.38064985704288	0.995	0.988	2.76946179964083e-107
RPL37A	1.27789293022758e-111	-1.06397081819333	0.995	0.993	3.91648625256148e-107
RPL29	2.30139112515921e-111	-1.07356741589962	1	0.994	7.05330352038796e-107
GM2A	2.59753826205041e-111	3.29910020827096	0.189	0.029	7.9609352655321e-107
DNASE1L3	5.4838375196233e-110	4.67257838618401	0.062	0.004	1.68068652301415e-105
RPSA	7.62169280602094e-110	-1.2423148721344	0.98	0.975	2.3358964111893e-105
SOD2	1.39629455438277e-109	2.1878945197111	0.51	0.189	4.27936355027231e-105
LRRK2	1.8060979011972e-109	3.64556402695227	0.078	0.006	5.53532884758917e-105
SIGLEC12	1.6853503574247e-108	4.9415254354342	0.035	0.001	5.16526177543523e-104
RTN1	3.60033064627476e-108	4.83996597804153	0.046	0.002	1.10342933647029e-103
PLD3	4.83311240168998e-108	3.08387069427475	0.353	0.096	1.48125228886994e-103
NAMPT	3.48039058765829e-107	2.11539615939503	0.546	0.225	1.06667010730551e-102
ICAM1	5.12443457806761e-107	2.79800160166574	0.186	0.029	1.57053670948616e-102
RPS19	3.33992510988209e-106	-1.07163893405485	1	0.993	1.02362024767666e-101
ANXA5	1.11407329831873e-105	2.40224613200883	0.485	0.175	3.41441184468725e-101
CLDN4	1.13772832166453e-105	-2.86634403001795	0.209	0.669	3.48690976023745e-101
DMXL2	1.76344972598374e-105	3.22407080611132	0.188	0.03	5.40462072019495e-101
S100A4	7.91803748102502e-105	1.91845633561113	0.652	0.289	2.42672012718455e-100
SH2B3	1.27475254037487e-104	3.4941673718093	0.124	0.014	3.9068615857409e-100
CSF2RB	2.41234384124433e-104	3.3493928123363	0.089	0.007	7.39335140464564e-100
RPL13	3.52350854809301e-104	-0.969973694106669	1	0.995	1.07988489981954e-99
HCST	1.08844296072483e-103	1.70390212506449	0.386	0.1	3.33585998602945e-99
TLR1	3.30884819057356e-103	3.6812888279758	0.062	0.004	1.01409579344698e-98
CYP1B1	5.21769224791681e-102	5.06023750705361	0.047	0.002	1.59911832014154e-97
RNF130	5.65794985747669e-102	2.71720830387451	0.344	0.094	1.73404847231945e-97
RPL23A	8.17860145524808e-102	-1.10714830372632	0.996	0.989	2.50657777400443e-97
GIMAP4	2.06572332012558e-101	2.30754567361278	0.202	0.034	6.33102883152088e-97
HAVCR2	8.96811193545639e-101	2.23376196804921	0.186	0.029	2.74854694597868e-96
CLDN7	1.60584882315854e-100	-2.94285204846381	0.115	0.598	4.9216054732163e-96
RP11-480C22.1	4.39816512118278e-100	6.05400016469262	0.015	0	1.3479496463401e-95
SLA	4.98938061630062e-100	1.92121401590787	0.259	0.052	1.52914537128381e-95
TCF4	2.19661443621605e-99	2.7967669102713	0.164	0.024	6.73218392411493e-95
OTOA	3.25444904018344e-99	4.27902284207374	0.051	0.003	9.97423541835419e-95
CTSH	3.30818715864696e-99	2.67857951438966	0.364	0.107	1.01389320038212e-94
TRPV2	3.5452553731151e-99	3.30075319977547	0.087	0.008	1.08654986675232e-94
KRT19	3.54541448766572e-99	-2.62678284895127	0.488	0.793	1.08659863217979e-94
LGALS4	3.8955983447681e-99	-1.85395713098876	0.869	0.94	1.19392298070453e-94
MCTP1	6.81794800993954e-99	3.68356796753494	0.078	0.006	2.08956470608627e-94
PERP	1.120208443281e-98	-3.49978849469263	0.077	0.561	3.43321483696761e-94
SCIMP	2.21465249286369e-98	3.38270148817541	0.077	0.006	6.78746696012865e-94
CPED1	2.37240801660836e-98	4.84177954841346	0.038	0.002	7.27095608930129e-94
RPL41	4.25318717282444e-98	-0.832107973350634	1	1	1.30351680472723e-93
MS4A14	4.54295931714563e-98	5.76972461128465	0.016	0	1.39232617151879e-93
RPL14	8.86604059678529e-98	-1.02117043550683	0.996	0.987	2.71726412210276e-93
RPL18A	9.28886965506716e-98	-0.971771767817631	1	0.992	2.84685277188498e-93
IL10RA	9.54284492026599e-98	2.51455232322383	0.16	0.023	2.92469111116312e-93
RPL3	1.19603678051932e-97	-1.11927010894661	0.993	0.989	3.6656135249356e-93
KCNMA1	3.0909616110419e-97	3.47807572041175	0.146	0.02	9.47317914552122e-93
P2RY6	1.65679576912142e-96	4.33481955969358	0.042	0.002	5.07774767320333e-92
TSPAN8	1.92714398013887e-96	-2.15265566359847	0.601	0.844	5.90631087032962e-92
ATP8B4	2.78251388874835e-96	3.54570110436928	0.073	0.005	8.52784856623596e-92
LCP2	4.82955765547571e-96	2.0646498087661	0.215	0.039	1.4801628302502e-91
CD302	5.28655479659603e-96	3.45069678128634	0.149	0.021	1.62022331406075e-91
SIGLEC14	1.7561618118072e-94	3.74004473241122	0.053	0.003	5.38228472082672e-90
P2RX7	1.93067491696241e-94	4.11764791470496	0.053	0.003	5.9171324855064e-90
RPS8	1.96897799175255e-94	-0.983338790947269	0.996	0.989	6.0345237491232e-90
RPS12	2.75127286091844e-94	-0.993217487774559	0.996	0.995	8.43210106414284e-90
PDGFC	8.02658952264933e-94	4.8532078795502	0.051	0.003	2.45998915690157e-89
RPS4X	1.68588167691785e-93	-1.11767111856514	0.996	0.991	5.16689016341782e-89
RPL37	2.50479758396781e-93	-0.971911241740982	0.996	0.991	7.67670363534453e-89
MILR1	5.75524251410538e-93	3.77840685438445	0.06	0.004	1.76386672572302e-88
GPR84	8.3613215141096e-93	4.01672761649994	0.047	0.002	2.56257781764431e-88
CST3	1.24589260550062e-92	1.48128040179477	0.987	0.942	3.81841165733831e-88
RPL5	1.4012237830199e-92	-1.20420133366153	0.993	0.968	4.29447065019939e-88
RPS6	1.7542029123187e-92	-1.1296834639209	0.998	0.99	5.37628108567435e-88
GPX2	2.06964614085843e-92	-3.50073434487374	0.077	0.541	6.34305149250293e-88
LPAR6	5.67446939118265e-92	3.04998958130116	0.177	0.03	1.73911137900966e-87
RPS7	2.49417777687118e-91	-1.09134509128771	0.995	0.981	7.64415605055479e-87
FES	6.09127814110036e-91	3.6354304340159	0.1	0.011	1.86685492468444e-86
CFP	9.52355794954737e-91	3.56894248390392	0.104	0.011	2.91878004037728e-86
DOCK10	4.65815991800529e-90	2.83133082920324	0.122	0.015	1.42763285167026e-85
PLAUR	4.73788270890813e-90	2.24642649596622	0.457	0.169	1.45206629262616e-85
STX11	6.75977718770584e-90	3.19209507809662	0.087	0.008	2.07173651248809e-85
ST3GAL6	1.08926174095355e-89	3.97831123309607	0.049	0.003	3.33836938367444e-85
LILRB3	2.08718038066706e-89	3.62301671649683	0.066	0.005	6.39679043066841e-85
PLEKHO2	2.80875913963001e-89	3.56010235920401	0.089	0.009	8.60828501113806e-85
EVI2B	2.953880327987e-89	2.09628026322199	0.24	0.05	9.05305242921457e-85
ANOS1	3.80843621947883e-89	4.97191346189792	0.033	0.001	1.16720953254587e-84
RHOQ	2.08905845729438e-87	3.16544207662431	0.149	0.023	6.40254635991581e-83
GFRA2	2.11126569768856e-87	6.189557294144	0.015	0	6.47060711027591e-83
VSIR	2.3138158142358e-87	2.68866656556455	0.23	0.049	7.09138270746988e-83
VAMP5	4.42087788378537e-87	2.6051043096001	0.257	0.059	1.35491065382254e-82
RPL10A	5.57204168022523e-87	-1.01315787265065	0.98	0.978	1.70771933415543e-82
KCNK13	2.61488510543896e-86	5.62216742287079	0.016	0	8.01409987114931e-82
MEF2C	3.7947726795838e-86	2.44299553013347	0.173	0.029	1.16302193083884e-81
CSF3R	5.70941671354278e-86	2.46590159642061	0.106	0.012	1.74982203436659e-81
MSN	6.15367110373837e-86	2.26683972478399	0.271	0.065	1.88597711987374e-81
HACD4	1.10497588660052e-85	3.01836647792253	0.111	0.013	3.38653009725327e-81
GPR137B	1.53354149234264e-85	2.881538614614	0.166	0.028	4.69999796573171e-81
PHGR1	3.99916139931635e-85	-2.86531300435878	0.878	0.9	1.22566298566247e-80
DAPK1	7.71492472920477e-85	3.6735358139612	0.122	0.016	2.36447013100668e-80
DAB2	1.51870190426262e-84	3.03464310727353	0.302	0.086	4.65451759618408e-80
OCIAD2	4.23886637362047e-84	-2.99089366441839	0.067	0.515	1.2991277661872e-79
ADAM8	5.48902037756471e-84	3.08390865943419	0.129	0.018	1.68227496531603e-79
FERMT3	6.16874600905098e-84	2.63943306927877	0.166	0.028	1.89059727685394e-79
RPL35A	9.64764359515911e-84	-0.890273304409849	0.996	0.991	2.95680980904437e-79
GNS	1.38822577608268e-83	2.74360135857836	0.27	0.069	4.25463435853818e-79
RPL19	2.9436989803586e-83	-0.908203721864512	0.998	0.992	9.02184863500305e-79
BMP2K	1.97767035105844e-82	3.10740223743777	0.197	0.04	6.06116409192389e-78
CD300LF	2.04654706366453e-82	3.60247374414067	0.056	0.004	6.27225744071906e-78
RPS15	1.04355391758241e-81	-0.859976200954513	0.998	0.996	3.19828404660656e-77
PPDPF	1.36412121986908e-81	-1.20445882453882	0.956	0.975	4.18075871465474e-77
CEACAM5	1.44151956004284e-81	-2.99222551874965	0.155	0.566	4.4179691476193e-77
PRDX2	1.94437746875658e-81	-2.08950578461681	0.193	0.618	5.95912806624518e-77
RBMS1	4.41232863471349e-81	2.5598598210579	0.206	0.042	1.35229047996699e-76
RGS1	6.0686901275686e-81	1.05902328477953	0.435	0.139	1.85993215029722e-76
RASSF2	1.34215141531888e-80	3.06251525289099	0.082	0.008	4.11342565766929e-76
SLC43A2	1.75751394916003e-80	3.056201912607	0.157	0.027	5.38642875138567e-76
ARRB2	1.87931687695459e-80	2.35114882682212	0.233	0.053	5.75973036449043e-76
SNX10	5.14977586008282e-80	2.59281647872113	0.206	0.043	1.57830330559818e-75
CHST15	1.24510481249546e-79	3.65780872630977	0.075	0.007	3.81599722933609e-75
ARHGDIB	2.21718952312716e-79	1.52009893530746	0.45	0.158	6.79524245048012e-75
TMIGD3	3.29961133677665e-79	4.1737069220545	0.031	0.001	1.01126488249531e-74
RPL13A	5.20895215049486e-79	-1.04339433911081	0.995	0.996	1.59643965508366e-74
SERPINB9	5.35537618581011e-79	2.41507536248337	0.217	0.047	1.64131569342708e-74
LITAF	7.20541161786618e-79	1.90937675878704	0.463	0.187	2.20831455264363e-74
OGFRL1	1.7856704584136e-78	2.96988566179943	0.144	0.023	5.47272282094599e-74
RPL31	3.09082015663323e-78	-1.25852871712541	0.969	0.979	9.47274561604951e-74
NRG1	5.20901530714774e-78	4.06156808748925	0.042	0.002	1.59645901133464e-73
RPL30	6.29494097929932e-78	-0.967518156474747	0.991	0.991	1.92927351133566e-73
RP5-1171I10.5	2.87786664713019e-77	2.54963177386891	0.169	0.031	8.8200857001246e-73
PDLIM1	1.17164282658684e-76	-3.90464844553743	0.033	0.444	3.59085093492335e-72
LYN	1.5415853747304e-76	2.53717570528862	0.29	0.083	4.72465085647372e-72
NCF1	2.30966274096057e-76	2.36368466382523	0.189	0.038	7.07865436849597e-72
LHFPL2	2.41575509272613e-76	3.15457580587976	0.173	0.033	7.40380620818703e-72
FOS	6.16874989232536e-76	1.37908536684117	0.974	0.808	1.89059846699988e-71
GIMAP8	7.58350070396415e-76	3.78061101667553	0.047	0.003	2.32419129575093e-71
STAC	8.88805855966435e-76	5.33564466411463	0.015	0	2.72401218736593e-71
KLF5	1.0190972034285e-75	-3.61859601873032	0.046	0.454	3.12332910906768e-71
HLA-B	1.81007258525312e-75	0.902868677478387	0.996	0.847	5.54751045928376e-71
S100P	2.2586568547018e-75	-3.57938816496021	0.069	0.48	6.92233152829007e-71
CAPG	9.2142753195469e-75	2.22401219999611	0.49	0.227	2.82399109993473e-70
AGR2	1.82561328379449e-74	-2.25652158869064	0.754	0.87	5.59513959217335e-70
EVI2A	3.12379488855592e-74	2.05736561328574	0.182	0.035	9.57380657444618e-70
PLTP	3.55451609833559e-74	3.22952088065616	0.244	0.063	1.08938809381789e-69
CREM	3.72960508321965e-74	2.20515957078628	0.255	0.065	1.14304936590516e-69
CEP170	1.54163368062021e-73	2.97366345609708	0.14	0.023	4.72479890436481e-69
SIGLEC7	1.84703111155438e-73	4.01818398534864	0.035	0.002	5.66078095069187e-69
SLFN11	1.84814284308138e-73	3.48923662891068	0.08	0.008	5.66418818547581e-69
PPA1	5.8590327576772e-73	-1.51267265579539	0.362	0.721	1.79567635957291e-68
TLR4	7.19109943745334e-73	3.07544441643168	0.148	0.026	2.2039281555907e-68
OSM	1.28142958067099e-72	2.17592162306962	0.102	0.013	3.92732537884045e-68
RACK1	1.65259658455688e-72	-0.870185257738263	0.991	0.984	5.06487801234992e-68
RPS14	1.89311152971955e-72	-0.824864169953393	0.993	0.995	5.80200821628448e-68
RP11-1008C21.1	6.47322765430244e-72	4.89727466100516	0.02	0.001	1.98391481149061e-67
SDC3	7.4270102394771e-72	3.40883990936367	0.138	0.023	2.27623009819494e-67
CCL4	9.17838403678504e-72	1.37257243789744	0.306	0.087	2.81299113959388e-67
SPG20	1.1583372183252e-71	3.40246911070361	0.071	0.007	3.55007190672306e-67
MYO5A	1.31451370406173e-71	3.3179809103707	0.073	0.007	4.02872160020838e-67
HLX	2.02459732427863e-71	4.04983253047739	0.038	0.002	6.20498587944915e-67
PIK3R5	6.17363150150364e-71	3.16609141943296	0.06	0.005	1.89209458258083e-66
GMFG	1.32967547774252e-70	1.59298146126556	0.315	0.091	4.07518940418527e-66
NRP2	1.33753456903006e-70	3.51095059064114	0.097	0.012	4.09927594716333e-66
TMEM54	1.62183032766305e-70	-3.7789380957857	0.033	0.427	4.97058558822172e-66
CCL23	1.95832619494869e-70	3.97928307216339	0.027	0.001	6.00187812227873e-66
TPM1	2.01456538158307e-70	-2.73910082113474	0.098	0.499	6.17423998147579e-66
TNFRSF1B	5.33348154837962e-70	2.19302760056128	0.206	0.046	1.63460542494739e-65
RPS16	8.89154011004135e-70	-0.807896107038563	0.998	0.991	2.72507921292547e-65
FGD2	2.9759633277484e-69	3.23610899056372	0.073	0.007	9.1207324068833e-65
RASGEF1B	4.20482522452521e-69	2.88977761182048	0.151	0.028	1.28869483481249e-64
S100A14	4.55063714133785e-69	-3.57305650750406	0.056	0.446	1.39467927107722e-64
CEBPB	1.72356205928629e-68	1.91681201858978	0.51	0.256	5.28237299930062e-64
CREG1	2.41635379073009e-68	2.49332023724288	0.339	0.121	7.40564109782959e-64
TMEM141	2.56406378080571e-68	-2.72414294399697	0.075	0.471	7.85834267541335e-64
BASP1	3.25005473249455e-68	2.36206519548111	0.162	0.031	9.9607677441493e-64
TGFB1	4.76187753449672e-68	2.32278526250614	0.193	0.043	1.45942022677255e-63
ADCY7	8.82425529035743e-68	2.88681398648025	0.104	0.014	2.70445776138875e-63
IL6	1.06543262709159e-67	3.93549398323565	0.044	0.003	3.2653379155103e-63
RPLP2	1.40461178356284e-67	-0.819362803305111	1	0.996	4.3048541942634e-63
TSPAN4	2.25849520953477e-67	3.21676328379816	0.117	0.018	6.92183611818215e-63
RPS11	3.68811964081725e-67	-0.725172092036223	0.995	0.992	1.13033490751767e-62
MZT2A	4.57172889009382e-67	-2.56634939064661	0.075	0.466	1.40114347023595e-62
NLRC4	5.75764885778801e-67	4.39977500153435	0.024	0.001	1.76460422193487e-62
FXYD3	7.9625654042919e-67	-2.07635465407701	0.709	0.836	2.44036704510738e-62
HGF	2.14512507130033e-66	4.85349296897725	0.022	0.001	6.57437931852124e-62
C19orf33	2.22880133885654e-66	-3.993607510438	0.04	0.415	6.83083034332753e-62
FCGRT	2.81728159662707e-66	1.99893833723008	0.521	0.269	8.63440463734264e-62
EEF2	6.41137077288914e-66	-0.999634759027283	0.958	0.963	1.96495691447507e-61
MGAT1	1.00804701964577e-65	2.3954063607213	0.255	0.073	3.08946250581037e-61
TNFAIP8L2	1.25235871871946e-65	3.42631678898684	0.051	0.004	3.83822900113139e-61
AMICA1	5.52816352925449e-65	2.43258687160927	0.142	0.026	1.69427155844592e-60
IFI27	6.39719084480011e-65	-1.67394403014455	0.88	0.904	1.96061105011434e-60
RPL24	6.53001167206339e-65	-0.758952381153482	0.993	0.984	2.00131797725399e-60
TBC1D9	6.55677549763881e-65	3.49587976968499	0.077	0.009	2.00952055451634e-60
SLC43A3	1.02712236598541e-64	2.99321565617981	0.126	0.021	3.14792462727209e-60
SLC12A2	1.08039256755121e-64	-3.08244374578116	0.069	0.443	3.31118714103094e-60
RPL11	1.32717947269587e-64	-0.746341256178287	0.995	0.996	4.06753964791832e-60
GNAI2	1.41974788149775e-64	2.32123812049484	0.322	0.111	4.35124330721432e-60
HSPD1	2.68431905698237e-64	-1.64432198384936	0.357	0.685	8.22690104583957e-60
PTPRE	4.13226236166039e-64	2.48699741364641	0.222	0.058	1.26645576860168e-59
RN7SL138P	7.41812906020092e-64	5.92060716483579	0.011	0	2.27350819437038e-59
MCL1	1.71795752174082e-63	1.61188084375278	0.656	0.432	5.26519621263127e-59
AP1S2	2.25102989429769e-63	2.4904766858923	0.219	0.056	6.89895642004355e-59
CD63	2.44667174024438e-63	1.03837525496818	0.995	0.943	7.49855954950098e-59
IFNGR1	3.8541182005731e-63	2.146458007003	0.337	0.122	1.18121014611164e-58
DSTN	3.96192879521778e-63	-1.1568138873282	0.53	0.806	1.21425193715835e-58
TLR5	5.18004613347713e-63	4.13229469066936	0.049	0.004	1.58758053898807e-58
RPS15A	1.04928686840601e-62	-0.817462394406001	1	0.99	3.21585439429074e-58
RPL32	1.78731769808663e-62	-0.747973814945469	1	0.992	5.47777128109589e-58
HMGA1	1.89395206195857e-62	-2.19559768866397	0.109	0.498	5.80458427949063e-58
COTL1	2.33040384296128e-62	1.73983457342012	0.437	0.188	7.14222169790774e-58
RASGRP4	2.36186196866915e-62	4.1773825801979	0.026	0.001	7.23863456157722e-58
RAB25	3.48648859342524e-62	-3.39653505345628	0.04	0.397	1.06853902411297e-57
RGS10	6.94819625910776e-62	2.06371738593618	0.315	0.107	2.12948318949135e-57
RPL6	8.75813354070856e-62	-0.799413255609743	0.991	0.978	2.68419276755636e-57
CXCL9	3.94644831085595e-61	4.41419177430322	0.064	0.006	1.20950747831113e-56
RPS27	4.42923591118614e-61	-0.826021502004512	0.998	0.998	1.35747222206033e-56
ATP1B1	5.95491698480208e-61	-2.23664530475682	0.14	0.513	1.82506295750214e-56
RPL12	6.04820118529255e-61	-0.812369938103889	0.998	0.992	1.85365269926846e-56
CATSPER1	7.88730709304027e-61	3.76595633447143	0.047	0.004	2.41730187787498e-56
CD180	1.01417326874713e-60	3.45315609786237	0.044	0.003	3.10823823405621e-56
LSM7	1.68694769485536e-60	-1.42953911859515	0.188	0.592	5.17015729519272e-56
PHB	2.09855707058894e-60	-2.18656077118369	0.097	0.468	6.431657709941e-56
PTPN6	2.93290923711529e-60	2.15064792300031	0.213	0.055	8.98878022991095e-56
PRSS3	6.58492627265837e-60	-3.7837752454552	0.031	0.381	2.01814820404434e-55
RPS28	1.07837291457196e-59	-0.703784349400773	0.996	0.994	3.30499730858014e-55
LSR	1.32633012697956e-59	-3.78434897682339	0.026	0.37	4.06493657316696e-55
MAL2	1.51890660817598e-59	-3.38706706043911	0.047	0.397	4.65514497273774e-55
SDCBP	1.91736182101156e-59	1.70159307453277	0.552	0.329	5.87633050903622e-55
SLC24A4	2.13611921582389e-59	5.11684103826285	0.018	0.001	6.54677817265705e-55
NR4A2	2.40948437378086e-59	2.26674958290356	0.317	0.113	7.38458770876358e-55
GLIPR2	2.60563801052483e-59	2.41426755165252	0.149	0.03	7.9857593746565e-55
EEF1B2	3.37507544269006e-59	-0.902852522244506	0.973	0.958	1.03439312167565e-54
STARD10	3.79423785738295e-59	-3.25362458343997	0.049	0.399	1.16285801853073e-54
IL32	4.21976531044916e-59	-2.33774793425291	0.375	0.65	1.29327367234646e-54
SPTBN1	4.38806775865022e-59	-3.55518059229032	0.033	0.378	1.34485500667112e-54
CMTM3	9.56097766972875e-59	2.50176403414285	0.12	0.021	2.93024843621847e-54
TMSB4X	9.64172127219427e-59	0.805341620910612	1	0.997	2.9549947355021e-54
PFKFB3	1.02869861850705e-58	2.47951434395384	0.188	0.046	3.1527555260004e-54
S100A16	1.99768814014248e-58	-3.31332506546351	0.051	0.4	6.12251461190868e-54
SLC9A9	3.75418078286751e-58	3.45354625797533	0.046	0.004	1.15058132633323e-53
PTGS1	4.25348100538475e-58	2.77869995600891	0.077	0.009	1.30360685853032e-53
CRYBB1	4.44677389156116e-58	5.15466250369782	0.013	0	1.36284726228567e-53
RP11-190C22.9	4.48318571670294e-58	5.35468711200581	0.018	0.001	1.37400675845512e-53
EEF1A1	4.86845463252596e-58	-0.71875365695211	1	0.998	1.49208397577656e-53
OAZ1	1.30057655781868e-57	0.887906111036884	1	0.955	3.98600703440268e-53
RPS10	1.96093763287001e-57	-0.915676506106247	0.971	0.964	6.00988165722002e-53
VAMP8	2.18784395670055e-57	1.43920944331993	0.692	0.529	6.70530415849584e-53
CCR2	2.31114376591219e-57	4.2094437894302	0.033	0.002	7.08319341376768e-53
DOK2	2.4673416633951e-57	2.25198591704668	0.126	0.023	7.56190872997329e-53
RNF149	3.17367813516386e-57	2.12359888768711	0.337	0.13	9.72668874865019e-53
CTB-61M7.2	3.6995692296791e-57	3.13656170115746	0.053	0.005	1.13384397751205e-52
CSAR2	6.35549156586444e-57	4.05873808369928	0.04	0.003	1.94783105510613e-52
RP11-472N13.3	9.08105475623746e-57	5.07784690664699	0.015	0	2.78316166169166e-52
AQP9	1.09039674178458e-56	1.87787012539061	0.091	0.013	3.34184793422139e-52
DSG2	1.12921144343826e-56	-3.24618358588239	0.046	0.383	3.46080723184957e-52
INHBA	1.1409786867218e-56	3.44009994503692	0.055	0.005	3.49687147906497e-52
RPL35	1.9476821696527e-56	-0.744804843113237	0.998	0.991	5.96925631355161e-52
CEACAM6	2.94368247670764e-56	-3.59106917118998	0.051	0.389	9.02179805461357e-52
RPL10	4.09280598873493e-56	-0.759978417473752	0.998	0.998	1.25436317942748e-51
ZNF385A	5.20863879162155e-56	3.38502841616516	0.073	0.009	1.59634361685617e-51
NINJ1	5.34027698328471e-56	2.3382795172925	0.219	0.062	1.6366880898371e-51
CSGALNACT2	7.61780313095351e-56	2.6645785002212	0.107	0.018	2.33470430357463e-51
MARCKSL1	7.73550218642725e-56	-1.64537594146947	0.179	0.549	2.37077671009622e-51
RCBTB2	1.01792515426869e-55	3.10065678955507	0.082	0.011	3.11973701280267e-51
EBI3	4.69028002143173e-55	3.46313706253178	0.035	0.002	1.4374770209684e-50
RPL28	7.46189537461346e-55	-0.592466651479798	1	0.998	2.28692169441153e-50
APOBEC3A	1.04497620207935e-54	3.76513289829067	0.058	0.006	3.2026430641328e-50
CDH17	1.86607131919562e-54	-3.61908066071677	0.038	0.363	5.71913537907073e-50
FAM198B	2.09471787564762e-54	3.18281646624853	0.117	0.021	6.41989134528482e-50
ACSL1	2.13229100873536e-54	2.40337315450474	0.158	0.036	6.53504548357214e-50
NAGA	2.28373883212422e-54	2.86935338896524	0.142	0.03	6.99920277269431e-50
BST1	2.33537228995056e-54	3.45091385052615	0.067	0.008	7.15744899424047e-50
CDC42EP5	2.74831753378749e-54	-3.43879595765684	0.047	0.375	8.4230435775519e-50
C10orf128	3.08614454747073e-54	2.95572641559643	0.062	0.007	9.45841580908829e-50
RPS29	3.32438053403462e-54	-0.841183466443182	0.996	0.994	1.01885614607093e-49
TNFAIP3	3.49661847471707e-54	1.63303402352665	0.313	0.109	1.07164363013129e-49
TGFBI	5.09579167319069e-54	1.83984918368307	0.47	0.241	1.56175823199948e-49
GPBAR1	5.69023245428143e-54	4.59242007947674	0.026	0.001	1.74394244258817e-49
RPL15	6.51842225814307e-54	-0.708012263699448	0.998	0.987	1.99776605367569e-49
SFMBT2	9.1765860832841e-54	3.26924343839212	0.06	0.006	2.81244010280491e-49
FRMD4A	1.10547395056764e-53	3.26834154727882	0.086	0.012	3.3880565636997e-49
WAS	1.8035454276784e-53	2.03151922393163	0.128	0.024	5.52750602674876e-49
C12orf75	3.47454911471797e-53	-3.1872454333605	0.044	0.37	1.06487981267876e-48
RAB34	5.59123319448248e-53	3.28611821973878	0.06	0.007	1.71360114944499e-48
PLPP2	5.86272889285238e-53	-3.96793951715356	0.024	0.338	1.7968091510814e-48
ACTN4	6.29203951464897e-53	-1.94268133479147	0.133	0.481	1.92838427044962e-48
SPINK1	7.15240731272277e-53	-4.74150001262788	0.029	0.345	2.19206979320327e-48
PDCD1LG2	9.10960865297056e-53	4.44981568403394	0.022	0.001	2.79191285996242e-48
RPS23	1.38931108503131e-52	-0.696232098160389	0.996	0.989	4.25796061340395e-48
RRAGD	1.47103086270252e-52	3.30511941843157	0.06	0.007	4.50841538801067e-48
SH3BP5	1.53775407931967e-52	2.4661480234537	0.122	0.023	4.71290870229893e-48
SOX4	1.55603464551605e-52	-2.98360441796073	0.071	0.4	4.76893498157759e-48
MDH2	1.81572908725058e-52	-1.64307165973207	0.14	0.495	5.56484650660558e-48
MITF	3.98907033874845e-52	3.95385818937153	0.046	0.004	1.22257027741963e-47
RPL38	7.4846789278265e-52	-0.667966212165936	0.996	0.99	2.29390439780027e-47
PPP1R1B	8.92036333824298e-52	-4.07064462953558	0.02	0.33	2.73391295590471e-47
CD40	1.33399342795484e-51	2.782263806945	0.107	0.019	4.088423057996e-47
GPRC5A	1.60162783001137e-51	-3.81085944892593	0.033	0.347	4.90866897341885e-47
RPL27A	4.30149829843771e-51	-0.758214579223871	0.998	0.993	1.31832319850519e-46
ANXA1	4.4051989923586e-51	1.20579183663297	0.423	0.184	1.35010538717806e-46
CDX1	4.46740212882385e-51	-4.22512922122614	0.02	0.325	1.36916940444193e-46
IGHA1	6.99644537879105e-51	-0.705662976051625	0.885	0.542	2.14427057969188e-46
PRNP	7.08303107646122e-51	2.27605514349823	0.235	0.074	2.17080736431383e-46
NACA	1.64714358195548e-50	-0.727984071314679	0.995	0.975	5.04816564997715e-46
SPINT2	1.72453968155923e-50	-1.13784767436396	0.377	0.702	5.28536921604274e-46
HSD17B14	1.74094639495096e-50	3.71955782459015	0.038	0.003	5.33565251124571e-46
DRAM1	1.76278694848204e-50	3.01300854766952	0.111	0.021	5.40258943970775e-46
SNRPF	1.81251588591126e-50	-1.43114963909133	0.193	0.544	5.55499868714082e-46
AKR1B1	1.92507777505364e-50	2.44166053311386	0.2	0.057	5.89997836498441e-46
CRHBP	2.87325169631701e-50	5.34914892846438	0.013	0	8.80594179887236e-46
TMEM86A	3.23788141106788e-50	4.25293361320508	0.033	0.002	9.92345894864085e-46
HLA-E	3.25645662697547e-50	0.828136931325856	0.94	0.703	9.98038827035442e-46
MPST	5.11546177889325e-50	-2.66033269027721	0.047	0.365	1.5677867259952e-45
SFN	7.6910989495018e-50	-4.68930760466795	0.016	0.317	2.35716800604331e-45
RB1	8.62572019973898e-50	2.28896464466086	0.23	0.072	2.643610726816e-45
RP11-556E13.1	8.91962561756147e-50	4.60622587900177	0.016	0.001	2.73368685927024e-45
TFF3	2.23630126713956e-49	-2.67928172683893	0.923	0.882	6.85381612352934e-45
LMO2	2.24778865900868e-49	3.26750812615056	0.066	0.008	6.8890226821298e-45
GMDS	2.32898735680502e-49	-3.5218534463961	0.035	0.339	7.13788045113603e-45
RPL36A	2.96169170376351e-49	-1.02317802800615	0.944	0.954	9.0769927336944e-45
PARVG	3.95676443952062e-49	2.50916145906441	0.095	0.016	1.21266916542428e-44
SNRPB	6.23763376563503e-49	-1.56379644609323	0.162	0.505	1.91170999649182e-44
KLHL6	8.61177638809488e-49	2.63133117589497	0.071	0.009	2.63933722742332e-44
RPL4	1.77776824908936e-48	-0.822527308620163	0.958	0.952	5.44850412980908e-44
CFD	1.7986458869236e-48	1.96545919971396	0.304	0.118	5.51248991424345e-44
CX3CR1	3.88688091816458e-48	4.61666762572342	0.026	0.001	1.19125126379908e-43
CAMK2N1	5.40208741692048e-48	-3.4178224176656	0.033	0.333	1.65563175153779e-43
DSP	6.59701279213215e-48	-3.11278676498528	0.033	0.333	2.02185248053266e-43
PDCD5	1.2002350483181e-47	-1.99165614020945	0.102	0.425	3.6784803760853e-43
NQO1	2.20264027390692e-47	-2.95253599260142	0.038	0.34	6.75065191146992e-43
SEPW1	2.46664060760399e-47	-1.09763805739698	0.308	0.641	7.55976013418471e-43
TNFSF12	4.66471650557879e-47	2.53344476925029	0.1	0.018	1.42964231462979e-42
HEBP2	4.85600471822241e-47	-1.78647451521899	0.12	0.446	1.4882683260408e-42
TSTD1	7.01412540325936e-47	-2.23752073361455	0.069	0.38	2.14968915359093e-42
FBL	8.87768726250548e-47	-1.86264148846865	0.091	0.414	2.72083359221268e-42
PRKCB	9.61063295139663e-47	2.20563376267121	0.115	0.023	2.94546678694404e-42
FERMT1	1.22283316498547e-46	-3.71485560625488	0.027	0.317	3.74773908404747e-42
WIPF1	1.23056684789336e-46	1.64528160297124	0.199	0.055	3.77144127542358e-42
HPSE	1.34986455023486e-46	2.96140499842488	0.106	0.02	4.13706487355979e-42
DDX5	1.58169154099095e-46	0.779461254688166	0.967	0.793	4.84756823482906e-42
ATP6V0E1	2.59817723469099e-46	1.23833483232196	0.725	0.592	7.96289358888096e-42
ERBB3	2.61271785859167e-46	-3.37209718376672	0.024	0.311	8.00745769301174e-42
CYTH4	2.79575885667104e-46	2.21823870972175	0.106	0.02	8.5684417439254e-42
MIR181A1HG	3.11988769701491e-46	3.13971216223184	0.058	0.007	9.56183181381128e-42
TUFM	5.66265793160334e-46	-1.54135739958128	0.135	0.461	1.73549140287779e-41
CDH1	6.1353711151229e-46	-3.09487227861469	0.036	0.327	1.88036853936287e-41
ARPC2	1.00047669326637e-45	0.792043870901219	0.982	0.841	3.06626096952277e-41
GPSM3	1.27152305900416e-45	1.57881186142912	0.219	0.066	3.89696387123596e-41
BTK	1.3580108498625e-45	2.72875471919199	0.055	0.006	4.16203165265859e-41
TPD52	1.43700511653989e-45	-2.30907725736156	0.064	0.367	4.40413328117147e-41
SUCNR1	1.80667726703507e-45	3.57195597691703	0.031	0.002	5.53710448800908e-41
ZFP36	2.56849858713722e-45	1.13668614718694	0.696	0.494	7.87193446985815e-41
CHCHD2	5.61548863094645e-45	-0.725844945045292	0.967	0.971	1.72103495561247e-40
MDK	5.70288743292201e-45	-3.69206720750352	0.035	0.32	1.74782094044194e-40
NR4A3	6.29742714938457e-45	2.90976560518836	0.056	0.007	1.93003547274338e-40
FAM84A	6.63714429629288e-45	-4.29408527594141	0.018	0.296	2.03415198392784e-40
RP11-701P16.5	8.98571576493091e-45	3.31671926180679	0.038	0.003	2.75394216763602e-40
COL8A2	9.18573261185533e-45	5.2477719080893	0.011	0	2.81524333088142e-40
LAT2	1.01010666535434e-44	2.28103745495082	0.104	0.02	3.09577490797798e-40
LCN2	1.07540836015498e-44	-1.54206199898054	0.091	0.386	3.295911542203e-40
MGST1	1.14152270934474e-44	-1.87509253405791	0.115	0.434	3.49853879959975e-40
LIMS1	1.14603059368658e-44	2.02713099781001	0.311	0.131	3.51235456353062e-40
RP11-212I21.2	1.20390835509185e-44	4.79209242431311	0.015	0	3.6897383266855e-40
MZT2B	1.6296959999657e-44	-0.947202218331998	0.599	0.79	4.99469230069489e-40
CXCL5	2.18444491320699e-44	4.5616529381119	0.078	0.012	6.69488676999679e-40
FAM3D	2.56636698893363e-44	-2.7838968646083	0.055	0.347	7.86540154768378e-40
COX5B	2.63363919239478e-44	-0.661815762790805	0.951	0.974	8.07157739685151e-40
NBL1	2.75335338114503e-44	-3.10463021518308	0.027	0.311	8.43847744253329e-40
RP11-363K21.1	2.93712256130589e-44	3.96313524777029	0.027	0.002	9.00169322589029e-40
IMPDH2	5.90873032295368e-44	-2.58529242765086	0.049	0.339	1.81090766937884e-39
RPS26	6.32865407124143e-44	-0.749239552044496	0.978	0.986	1.93960589975407e-39
ITGA6	7.23277676399878e-44	-3.20984623684035	0.042	0.323	2.21670142263035e-39
PHLDA2	7.6995926131403e-44	-2.52694309730613	0.084	0.381	2.35977114407524e-39
SIRPB1	1.09791808058475e-43	3.87405170418787	0.027	0.002	3.36489933337615e-39
LSP1	1.48563209629094e-43	1.18528444765859	0.253	0.083	4.55316524871246e-39
PCBD1	1.55797393026906e-43	-1.72778949818432	0.124	0.435	4.77487850148863e-39
MUC13	3.1058922447655e-43	-2.76595752226625	0.058	0.347	9.51893855175731e-39
CYC1	3.37568002473956e-43	-1.73212223041931	0.135	0.445	1.03457841398218e-38
ASS1	3.40098382988829e-43	-3.19504003629231	0.026	0.3	1.04233352418416e-38
SGTB	3.84080120534388e-43	2.87232008458462	0.066	0.009	1.17712875341379e-38
TXN	4.67128392546285e-43	-0.916244082716922	0.956	0.97	1.43165509747586e-38
MISP	4.78083697071967e-43	-3.06940163653355	0.038	0.317	1.46523091478616e-38
TMEM170B	5.10099680578095e-43	3.86372210129414	0.044	0.004	1.56335350103575e-38
TNFAIP2	5.27188806972159e-43	2.26782848379286	0.128	0.029	1.61572825560827e-38
NFKBIA	5.27222123262814e-43	1.48558003040993	0.505	0.293	1.61583036337587e-38
ADIRF	5.7071894531978e-43	-3.92022633541011	0.038	0.313	1.74913942361606e-38
SELPLG	7.26838588244947e-43	2.28997710477656	0.093	0.017	2.22761490525311e-38
PTGS2	7.57988443353239e-43	1.67626844687687	0.14	0.034	2.32308298118901e-38
PLP2	8.17312731577423e-43	-1.69773045428367	0.122	0.434	2.50490005973849e-38
ETHE1	1.01643314297594e-42	-1.66616966650498	0.115	0.424	3.11516429659265e-38
ACP2	1.31492010007638e-42	2.66813685758031	0.144	0.037	4.02996712271409e-38
EIF2S2	2.77452779773358e-42	-1.26905090310123	0.281	0.596	8.50337279449388e-38
S100B	2.87774727674885e-42	2.36925305675745	0.053	0.006	8.81971985377989e-38
MPC2	2.91062616547358e-42	-1.64391188204051	0.135	0.445	8.92048707194343e-38
CIITA	2.97778066579034e-42	2.91947673274549	0.091	0.017	9.12630218451424e-38
PEBP1	3.92723607463156e-42	-1.1040507364614	0.308	0.614	1.20361931215308e-37
RHOA	7.4550273503608e-42	0.913456652183987	0.849	0.762	2.28481678233858e-37
METRNL	8.29570277984533e-42	2.25194508502396	0.217	0.073	2.542466987967e-37
CACNA2D3	8.86479605353247e-42	4.52530588361821	0.02	0.001	2.71688269448663e-37
SNX2	9.00008602755612e-42	2.03262030311027	0.25	0.092	2.7583463657254e-37
KRTCAP3	9.45382986817918e-42	-3.6563546329112	0.018	0.28	2.89740977799955e-37
NAGK	1.01425899223371e-41	2.25419017226028	0.168	0.047	3.10850095939788e-37
RPLP1	1.06647958110226e-41	-0.580558462071828	1	0.997	3.26854662016221e-37
CTD-2545M3.8	1.98321819227454e-41	5.19217958212598	0.013	0	6.07816711568302e-37
KMO	2.25483576629868e-41	3.82123876997262	0.026	0.002	6.91062065655219e-37
GADD45B	2.26599116282354e-41	1.84428602530184	0.257	0.096	6.94480971582157e-37
PDE4B	2.55273754489008e-41	1.56681958720001	0.122	0.027	7.82363002757912e-37
RPL22L1	2.67920338653239e-41	-1.88782666335619	0.209	0.5	8.21122253904448e-37
TRPV4	3.35830381454868e-41	4.66280940736814	0.02	0.001	1.02925295308288e-36
AGR3	5.94919552591558e-41	-2.84488434153775	0.046	0.319	1.82330944478261e-36
PPP1R18	6.5629416345982e-41	1.78201610237003	0.177	0.05	2.01141035217166e-36
CPM	8.92551198709246e-41	2.68738743008881	0.126	0.03	2.7354909138041e-36
TSPAN1	9.48869553857871e-41	-3.24330414322592	0.049	0.319	2.9080954086636e-36
CDX2	1.02068897374567e-40	-4.13283068053113	0.013	0.269	3.12820756673573e-36
NEAT1	1.09744683886045e-40	0.911366009140609	0.995	0.917	3.36345507173951e-36
TUBB4B	1.13811324731767e-40	-1.6679291812628	0.148	0.452	3.4880894803792e-36
LOXL3	1.17478956984212e-40	4.35246928675599	0.027	0.002	3.60049507365212e-36
PDZK1IP1	1.29440205857512e-40	-3.70288812834837	0.022	0.283	3.96708342912103e-36
ETV5	1.56835628032405e-40	2.94722458228043	0.111	0.024	4.80669832793714e-36
POLR1D	2.33061308450203e-40	-1.33190937167783	0.157	0.474	7.14286298138182e-36
TBXAS1	2.74094445409563e-40	2.52987861340803	0.148	0.039	8.4004465629123e-36
STOML2	3.9827976538546e-40	-1.97706895146222	0.073	0.357	1.22064782495336e-35
SLC44A4	4.47920749605545e-40	-3.69911348482879	0.027	0.286	1.37278751339107e-35
GAPDH	6.17370359718307e-40	-0.658699859616108	0.998	0.998	1.89211667846467e-35
GBGT1	6.2492231510479e-40	3.70923374445949	0.033	0.003	1.91526191133316e-35
ATP6AP2	6.40162254709065e-40	1.79943357881911	0.401	0.215	1.96196927823234e-35
DOCK8	6.42677116373553e-40	1.66907959893176	0.149	0.038	1.96967682626166e-35
DPEP2	6.44499008051961e-40	3.58358271621757	0.031	0.002	1.97526055987765e-35
SOAT1	7.06119306927886e-40	2.57096165154057	0.133	0.033	2.16411445187259e-35
ARHGAP30	8.20556005962668e-40	1.9224309438569	0.115	0.025	2.51484004707438e-35
PKP3	1.16091118321954e-39	-3.29823506000309	0.018	0.273	3.55796059433124e-35
PDK4	1.24749136818239e-39	2.82873017618961	0.138	0.036	3.82331154520538e-35
MRPL12	1.29385537052311e-39	-2.15542457934741	0.069	0.347	3.96540793957923e-35
EDNRB	1.34767010001447e-39	3.75866942277566	0.022	0.001	4.13033932252434e-35
CXCL2	1.36524935019608e-39	1.98886645647262	0.333	0.154	4.18421620848096e-35
SOX9	1.45511834088189e-39	-2.89701721986524	0.038	0.3	4.45964669113481e-35
TSTA3	2.06141583350296e-39	-2.18966356057174	0.067	0.343	6.31782724651986e-35
MYH14	2.39175979046772e-39	-3.46506770232811	0.024	0.278	7.33026540582547e-35
HINT1	3.0398848706293e-39	-0.644356742503426	0.947	0.956	9.31663915150468e-35
CKB	4.07307513501997e-39	-3.96000117530443	0.035	0.293	1.24831606738092e-34
SLC38A6	5.02514867920883e-39	3.12243705767106	0.071	0.011	1.54010756720392e-34
NHP2	5.0471593164916e-39	-1.63585198834749	0.107	0.398	1.54685338731835e-34
RNF13	5.33962909765674e-39	2.03217244510813	0.253	0.099	1.63648952584984e-34
BTG1	9.09054472127402e-39	0.192722350011444	0.94	0.612	2.78607014617606e-34
CLEC2B	1.15800979715354e-38	1.45204698898504	0.199	0.062	3.54906842631616e-34
TAF1D	1.43011450170072e-38	-1.81530902649137	0.089	0.367	4.38301492481238e-34
DFNA5	1.57339619189455e-38	4.04830263103297	0.029	0.002	4.82214464891841e-34
CXADR	1.71460982966881e-38	-3.08091904553312	0.031	0.285	5.25493620596897e-34
GDF15	1.78175177076647e-38	-3.43218620574771	0.033	0.286	5.46071282704508e-34
LGALS3BP	1.93953802942656e-38	-1.37370830501927	0.162	0.464	5.94429615258653e-34
PRAM1	2.51701241919674e-38	3.80340773754094	0.024	0.002	7.71413966235417e-34
RP6-159A1.4	3.27173043020498e-38	3.27726880533379	0.044	0.005	1.00271994224922e-33
CD80	3.43450056177985e-38	3.57460880336028	0.026	0.002	1.05260573217429e-33
RPS27A	3.58082383579674e-38	-0.567195011650852	1	0.993	1.09745088919499e-33
CYSLTR1	3.65906304085204e-38	2.53706385449438	0.06	0.009	1.12142964076033e-33
CPQ	4.61945008995238e-38	2.4898819177643	0.106	0.023	1.4157690635686e-33
TCN2	6.01751552948948e-38	2.83937972245247	0.098	0.021	1.84424815947794e-33
S100A11	6.21997598731112e-38	0.711917714325902	0.993	0.961	1.90629824059111e-33
CD151	6.23686585619004e-38	-1.61952992887654	0.102	0.385	1.91147464760512e-33
JUP	6.3387987667711e-38	-3.23458887669583	0.027	0.277	1.94271504604001e-33
PRDX5	7.47406302976964e-38	-1.08380612058258	0.747	0.848	2.2906508373638e-33
PRSS8	8.07077226056713e-38	-3.63706001266814	0.018	0.263	2.47353028241861e-33
LDHB	8.89620694721209e-38	-1.33842953603126	0.281	0.55	2.72650950518156e-33
ALOX5	1.29196887897311e-37	2.30158575369095	0.131	0.033	3.9596262202768e-33
VDAC1	1.32577131278504e-37	-0.902999440201872	0.288	0.603	4.06322391942359e-33
VIL1	1.48290855982489e-37	-3.14299307994787	0.026	0.272	4.54481815415132e-33
RHOG	1.68855326717645e-37	1.83568254917778	0.251	0.098	5.17507805324239e-33
NPDC1	1.75255736063389e-37	-2.85432121325685	0.038	0.291	5.37123779887075e-33
SLAMF7	1.78731238248022e-37	2.83025690520421	0.056	0.008	5.47775498982537e-33
UCP2	2.33900117361363e-37	1.46224270731002	0.239	0.086	7.16857079689105e-33
PER1	2.34503073929078e-37	2.52369423380522	0.111	0.025	7.1870502097784e-33
AHCY	2.70970742000739e-37	-2.59688902706899	0.044	0.301	8.30471130083864e-33
SNRPD2	2.87191677465522e-37	-0.815005928632223	0.654	0.818	8.80185053096332e-33
BACE2	2.95678172309281e-37	-2.6295712229206	0.044	0.297	9.06194462493484e-33
CLEC4D	2.96249977674652e-37	3.69669540152055	0.026	0.002	9.07946931577274e-33
CCT3	3.11950666061155e-37	-1.47855821206865	0.144	0.433	9.56066401344228e-33
SLAMF9	3.5458808422585e-37	3.85788122270508	0.027	0.002	1.08674156053538e-32
RPS25	4.31393730627837e-37	-0.610961984460049	0.991	0.989	1.32213550562819e-32
IGKC	4.93407533302467e-37	-0.72744375265896	0.905	0.631	1.5121954080654e-32
TFF1	5.38535067686635e-37	-3.44886762108983	0.058	0.313	1.650502275446e-32
HSPE1	6.18402021236521e-37	-0.857586971572863	0.849	0.901	1.89527851468569e-32
LYL1	8.07376430152623e-37	2.52618050931392	0.073	0.012	2.47444728313176e-32
SLC37A2	1.00531809477973e-36	3.14191100614557	0.04	0.004	3.08109889688093e-32
ITM2C	1.00548019718773e-36	-2.18441253871589	0.148	0.407	3.08159570834097e-32
CH25H	1.11205146111354e-36	4.37111854291128	0.026	0.002	3.40821531802078e-32
RIN3	1.16445356965868e-36	2.45486177226629	0.109	0.025	3.56881730028992e-32
LMO7	1.17500292589055e-36	-4.58524992525786	0.013	0.247	3.60114896726937e-32
UQCRH	1.28338817277862e-36	-0.703369883184714	0.964	0.946	3.93332807193191e-32
SOD1	1.344439017519e-36	-0.905201950112881	0.625	0.789	4.12043670089222e-32
LAD1	1.37064933206488e-36	-3.22386266643343	0.026	0.267	4.20076607291245e-32
CYSTM1	1.46160071547768e-36	-1.41248916966676	0.175	0.467	4.479513872796e-32
CCND1	2.38723898954724e-36	-2.36000224354749	0.051	0.305	7.31641005516439e-32
RAB3IL1	2.65583910246014e-36	4.60391571831457	0.022	0.001	8.13961568121984e-32
TTYH3	2.81570534583742e-36	2.24162466037074	0.222	0.083	8.62957374392254e-32
CYTL1	2.82959691874992e-36	4.29285979761783	0.015	0.001	8.67214863658475e-32
MRPL57	2.8802053700149e-36	-1.20794059597797	0.166	0.461	8.82725341802165e-32
TXNIP	2.89555825067461e-36	0.757788917355946	0.789	0.559	8.87430692666754e-32
SH3PXD2B	2.91877789773448e-36	3.02908759472713	0.071	0.012	8.94547050097662e-32
APH1B	3.10260700508374e-36	2.835208890141	0.089	0.018	9.50886994918065e-32
CHIT1	3.31589964916971e-36	5.46240598980475	0.016	0.001	1.01625692447753e-31
ERGIC3	3.34915065980375e-36	-1.39282615383323	0.148	0.439	1.02644769421665e-31
CLIC2	3.39118840121756e-36	3.35002196633725	0.04	0.004	1.03933142120516e-31
RNF43	3.68897852769923e-36	-3.66506130561334	0.029	0.269	1.13059813916926e-31
C9orf16	3.80677742658142e-36	-1.20192762262085	0.188	0.488	1.16670114569867e-31
SERPINA1	3.89157700226776e-36	0.561544939291929	0.412	0.196	1.19269051965502e-31
HVCN1	4.1657128351585e-36	2.57707953334226	0.053	0.007	1.27670766971938e-31
FMNL1	4.20591165196022e-36	1.58629917491595	0.138	0.036	1.28902780309277e-31
ZNF703	4.64116379416348e-36	-4.03207078543105	0.015	0.248	1.42242387963522e-31
CTTN	4.87659487144439e-36	-3.52522302191235	0.02	0.256	1.49457879620028e-31
HLA-A	5.76717295646689e-36	0.535639043403736	0.995	0.856	1.76752316769797e-31
STARD8	6.9803827297157e-36	4.46600869993443	0.015	0.001	2.13934769900327e-31
GNA13	7.05457133491617e-36	2.17036078574209	0.169	0.053	2.16208502272511e-31
ARPC1A	7.11551852698117e-36	-1.98087451002703	0.077	0.337	2.18076411814919e-31
MEFV	7.35588294548285e-36	3.7041684371292	0.024	0.002	2.25443100513158e-31
SNHG8	9.77444442416791e-36	-1.29694230944902	0.133	0.425	2.99567172711898e-31
ATP5G1	1.17999255235622e-35	-1.14989597038938	0.266	0.55	3.61644117446133e-31
PLIN2	1.29718572320904e-35	2.00168632919644	0.255	0.104	3.97561480449108e-31
PHB2	1.58555573996944e-35	-1.61687854865639	0.098	0.37	4.85941123185833e-31
IL2RA	1.68033458360741e-35	2.15759595829909	0.064	0.01	5.14988943183999e-31
ANXA4	1.83087427662558e-35	-1.17338949919117	0.166	0.453	5.61126348300209e-31
NME1	1.85035844363431e-35	-1.80162289232752	0.102	0.37	5.67097855805044e-31
ZFAS1	1.90680385718239e-35	-1.03697207871816	0.679	0.816	5.84397246149258e-31
FAM110B	1.95137005175443e-35	4.28429778411441	0.018	0.001	5.98055893461696e-31
ELL2	2.12778232528855e-35	2.25016611755326	0.135	0.037	6.52122727054435e-31
PPP1R14B	2.35216676383109e-35	-1.71637832073631	0.106	0.373	7.20892069778953e-31
VDAC2	2.41427773283649e-35	-1.06012662689401	0.242	0.547	7.39927839559727e-31
RPL39	2.638120177631e-35	-0.621650365905996	0.998	0.993	8.0853107204035e-31
TMBIM6	2.81740229148906e-35	0.695457034423044	0.993	0.916	8.63477454295566e-31
MFSD7	2.97778082745946e-35	3.43263963543997	0.042	0.005	9.12630267999774e-31
ATP6V0B	2.98198107762844e-35	1.40225858242679	0.557	0.425	9.13917560671563e-31
BLVRA	3.57866525438024e-35	2.34142242458597	0.146	0.042	1.09678932716246e-30
MYO1G	3.75796876352623e-35	2.12819226280213	0.095	0.02	1.15174226664552e-30
MARCKS	3.92179271732994e-35	1.69351833784379	0.443	0.277	1.20195103200728e-30
LRRC8C	4.62456911324997e-35	2.60659750010224	0.058	0.009	1.41733794182885e-30
FLVCR2	5.6118952419882e-35	3.55256409066263	0.049	0.006	1.71993365376454e-30
YWHAQ	6.36548482005847e-35	-1.34959383393405	0.138	0.42	1.95089378765152e-30
HBEGF	7.07599053706347e-35	2.03350079220026	0.273	0.119	2.16864957979921e-30
LLGL2	8.43713173273016e-35	-2.54072737650399	0.04	0.28	2.58581213344714e-30
POLR2I	8.95789522798787e-35	-1.50500199302767	0.107	0.379	2.74541572947372e-30
SLPI	9.09232533664835e-35	-3.14303735152529	0.035	0.272	2.78661586917599e-30
EIF6	1.09239993621775e-34	-1.48233637469051	0.149	0.43	3.34798732452016e-30
VAV1	1.19723687613471e-34	2.54393529814071	0.067	0.011	3.66929157797765e-30
FOLR3	1.20516556268948e-34	4.34978686570267	0.016	0.001	3.69359141653071e-30
SLC38A1	1.40943645822216e-34	-3.32808575736149	0.024	0.254	4.31964085715929e-30
MRPS34	1.42052675019558e-34	-1.41886535319379	0.109	0.379	4.35363038399942e-30
KCNMB1	1.73748684994949e-34	3.51783076305606	0.033	0.003	5.3250496977252e-30
CASS4	1.89787783212565e-34	2.77305775494877	0.038	0.004	5.81661597989869e-30
BTF3	2.353652281824e-34	-0.566531361707537	0.984	0.955	7.2134735133342e-30
NCF4	2.67712220575169e-34	2.27074182354418	0.104	0.024	8.20484413618778e-30
LAP3	3.00860273496657e-34	1.87580841918359	0.317	0.156	9.22076566212554e-30
MYC	3.28942754558283e-34	-2.92261817303248	0.046	0.282	1.00814375417023e-29
TSPAN13	3.40689260188e-34	-2.42399027825531	0.046	0.285	1.04414444462418e-29
SMAP2	4.0466332511084e-34	1.64488749937088	0.177	0.056	1.2402121587997e-29
APRT	4.45001634904134e-34	-0.852457202168498	0.326	0.624	1.36384101065419e-29
CD48	4.48102219644382e-34	1.40377448758749	0.18	0.057	1.3733436827661e-29
CD44	4.49199142534527e-34	1.40982866619827	0.501	0.334	1.37670553203982e-29
ODC1	4.53481691217279e-34	-2.14982494420359	0.071	0.32	1.38983068724272e-29
C1QBP	4.54823578846913e-34	-1.57750492196557	0.137	0.403	1.39394330445002e-29
FHL2	4.91562981164821e-34	-3.62861578788962	0.024	0.251	1.50654222467394e-29
ATPIF1	4.95113238634175e-34	-0.780267762415788	0.556	0.756	1.51742305376602e-29
CXorf21	4.95222643464781e-34	2.95812577200818	0.042	0.005	1.51775835769086e-29
ID1	5.15776619664838e-34	-3.39869679956727	0.055	0.29	1.5807521839488e-29
M6PR	5.75482840896111e-34	1.82053249498801	0.284	0.129	1.7637398107784e-29
SH3BGRL	7.21366714863151e-34	1.56445409505257	0.315	0.148	2.21084470771258e-29
NDUFB10	7.64466371655881e-34	-0.822961008610529	0.291	0.585	2.34293653585094e-29
TMC5	8.95073391597047e-34	-3.30891701918759	0.026	0.253	2.74322093056663e-29
RP11-511P7.2	9.00599909860825e-34	3.02331996457455	0.04	0.005	2.76015860374146e-29
TIMM13	1.04245114890434e-33	-1.05438345955929	0.199	0.494	3.19490428116204e-29
APOC2	1.04934876617887e-33	4.02729796448355	0.035	0.004	3.216044098585e-29
NDUFB9	1.29473552958539e-33	-1.09549827455612	0.302	0.59	3.96810545107329e-29
SEC14L1	1.79424696515329e-33	1.9518251246792	0.146	0.042	5.49900809880181e-29
CD72	1.79757667965844e-33	2.77453448992697	0.049	0.007	5.50921300781719e-29
ALKBH7	1.84087204452894e-33	-1.42745426990175	0.097	0.364	5.64190464207229e-29
MLEC	1.96946024910203e-33	-1.32987643489728	0.173	0.45	6.0360017714479e-29
FDPS	2.05438443386884e-33	-1.74135330192818	0.089	0.346	6.29627741292121e-29
SERINC2	2.12283569937076e-33	-3.19571871315427	0.033	0.26	6.50606685143151e-29
SLC25A5	2.35767086761015e-33	-0.829014335762805	0.947	0.927	7.22578967505158e-29
ACP1	2.4322026002412e-33	-1.44681813828958	0.113	0.375	7.45421452921924e-29
FAM195A	2.58321757109158e-33	-2.05557759041305	0.055	0.297	7.91704521188147e-29
POLR2J	2.69149320459045e-33	-1.61503977104491	0.097	0.354	8.24888837342881e-29
RP11-357H14.17	4.43915291118136e-33	-3.75149528725582	0.015	0.233	1.36051158421886e-28
CD320	4.99586079907601e-33	-3.14477969942188	0.029	0.253	1.53113141770081e-28
HNRNPAB	5.46625075222982e-33	-1.44002366185621	0.118	0.381	1.6752965305434e-28
KB-1507C5.4	5.73812941941653e-33	3.97221040437934	0.026	0.002	1.75862190446278e-28
IGFBP2	6.10886650996969e-33	-2.97146385050775	0.042	0.271	1.87224540797551e-28
IL7R	6.59216389064066e-33	1.27104168741214	0.169	0.053	2.02036638920355e-28
SH3YL1	6.71811426772066e-33	-2.77481167652259	0.035	0.262	2.05896766077103e-28
MYL12A	7.24090840368057e-33	0.722907946541636	0.982	0.825	2.21919360756002e-28
ADAMTSL4	7.4187148511607e-33	3.88624763885614	0.026	0.002	2.27368772758373e-28
DLEU7	8.77928854687107e-33	3.87481981017747	0.018	0.001	2.69067635384505e-28
NSA2	9.04007271032621e-33	-1.27329763498395	0.129	0.402	2.77060148426078e-28
MUC1	9.29763905974875e-33	-1.90092340442441	0.044	0.276	2.8495404190318e-28
PGRMC1	1.54265199780022e-32	-1.58286073415377	0.077	0.327	4.72791984285811e-28
RBCK1	1.69365899027939e-32	-1.86610830229218	0.082	0.331	5.19072607340826e-28
RANBP1	2.57299535283155e-32	-1.50262509922695	0.157	0.42	7.88571615735813e-28
AP1M2	2.94238678067316e-32	-3.35655892311033	0.022	0.237	9.0178270054071e-28
SPRED1	3.59011520234901e-32	2.58839484657009	0.158	0.052	1.10029850721592e-27
EIF1AX	4.18675383482154e-32	-1.07960901567392	0.211	0.498	1.2831563152961e-27
RPL26	4.82905990782609e-32	-0.577607395598885	0.995	0.989	1.48001028055054e-27
RAP1A	5.36127660733071e-32	1.56896939640755	0.299	0.139	1.64312405461472e-27
NDFIP2	5.77636595760876e-32	-2.81566465916033	0.026	0.246	1.77034063868793e-27
POLD2	6.46503148773978e-32	-3.01545460520933	0.027	0.246	1.98140285036249e-27
FDFT1	6.93905072617381e-32	-2.28164518236619	0.062	0.296	2.12668026655775e-27
CCL3L1	7.15257526787778e-32	2.17120294665594	0.051	0.007	2.19212126809918e-27
ADPRH	8.06148355626601e-32	3.17133353552509	0.038	0.004	2.47068348032441e-27
PAWR	9.48439977872421e-32	-3.24874119682872	0.026	0.24	2.9067788441834e-27
KLF6	1.09973423395555e-31	0.881911559051558	0.865	0.681	3.37046548022697e-27
AP1S1	1.659205767807e-31	-1.71237690552652	0.069	0.308	5.0851338371749e-27
CXCL10	1.78419524171643e-31	3.50410372400824	0.075	0.015	5.46820157681251e-27
TSC22D3	1.85269486067691e-31	0.59695085946121	0.435	0.221	5.67813920900258e-27
TRIM2	2.32581267690761e-31	-3.34253443454965	0.018	0.23	7.12815069218645e-27
RSL1D1	2.38033386835545e-31	-1.3542216731597	0.117	0.376	7.29524723973577e-27
TGFBR1	2.55803648194027e-31	2.51777898767731	0.117	0.031	7.83987020985053e-27
GAA	2.91671017476451e-31	2.41664369544515	0.135	0.04	8.93913334361827e-27
LSM4	3.28807436954237e-31	-1.20724701110481	0.144	0.41	1.00772903277735e-26
CDCA7	3.31611262998151e-31	-4.02893411180313	0.009	0.215	1.01632219883673e-26
GBP5	3.76388824653061e-31	2.15056974906393	0.082	0.017	1.1535564697967e-26
FAM20C	5.30716696499332e-31	2.95385818937153	0.06	0.01	1.62654053143115e-26
LGALS3	5.5704755858523e-31	-1.03472038539239	0.976	0.953	1.70723935755201e-26
RAN	6.51694861008972e-31	-0.808347236172993	0.566	0.76	1.9973144100203e-26
GFPT1	6.73827572175879e-31	-2.12859611298292	0.058	0.287	2.06514674320463e-26
PAFAH1B3	6.76230724049189e-31	-2.66498324651435	0.035	0.252	2.07251192306595e-26
VSTM1	7.16985214250049e-31	4.12224102600544	0.013	0.001	2.19741628463355e-26
RASGRP3	9.34000602399944e-31	2.81200296722637	0.055	0.009	2.86252504623535e-26
CBX3	1.06027217361193e-30	-1.17252315599607	0.188	0.455	3.24952215768584e-26
COX6A1	1.07571334777583e-30	-0.550563457466616	0.965	0.956	3.29684626826336e-26
KLHL5	1.11582447816523e-30	2.65774632735469	0.064	0.011	3.41977886068078e-26
SRPK1	1.15406013959233e-30	-2.47295428237195	0.036	0.254	3.53696351582257e-26
SLC25A6	1.37429896076035e-30	-0.800155749965903	0.953	0.918	4.21195145493833e-26
RPL22	1.66266246047894e-30	-0.490578889491112	0.993	0.973	5.09572790887585e-26
S100A6	2.03126832425845e-30	-0.990599251069718	0.996	0.998	6.22543116018731e-26
RNU1-60P	2.03778281375462e-30	3.40117363958949	0.042	0.005	6.24539676759515e-26
G0S2	2.20502860551181e-30	0.790386690338757	0.164	0.054	6.75797167017261e-26
ST14	2.53810926142807e-30	-1.40065969705548	0.095	0.341	7.77879726442476e-26
TMEM106C	2.60648036679115e-30	-2.06104697520412	0.058	0.286	7.98834102814153e-26
PDAP1	2.70691808524546e-30	-1.85852929522844	0.064	0.293	8.2961625476603e-26
RRBP1	2.76062922579391e-30	-1.25571936273792	0.128	0.387	8.46077645121318e-26
PA2G4	2.76293678001855e-30	-1.26195146908235	0.169	0.43	8.46784864340085e-26
AMPD3	3.07407201312074e-30	2.78431041241585	0.067	0.013	9.42141590581243e-26
ATP5B	3.18287258067956e-30	-0.705581647969419	0.641	0.802	9.75486788526672e-26
MRPL4	3.47112706285063e-30	-2.40552630672905	0.036	0.253	1.06383102222246e-25
IL27	3.71647663149805e-30	4.73680998881192	0.013	0.001	1.13902575802152e-25
CCT2	4.03857293545184e-30	-1.55886419923768	0.098	0.34	1.23774183325728e-25
TECR	4.33767800994614e-30	-1.17526758104202	0.109	0.367	1.32941155648829e-25
SRP9	5.586635838365e-30	-1.02294056311339	0.195	0.47	1.7121921517421e-25
C20orf194	5.74168156030695e-30	3.07784690664699	0.035	0.004	1.75971056460287e-25
EBP	6.05430373491988e-30	-2.00312866143515	0.058	0.283	1.85552300867824e-25
SRGAP2	6.72391610421176e-30	2.43134508053522	0.084	0.018	2.06074580761882e-25
PEA15	6.84362472650776e-30	2.32004780906361	0.149	0.048	2.0974341061801e-25
C16orf13	7.07676548660001e-30	-1.29482589689927	0.117	0.37	2.16888708633317e-25
HIST1H4C	7.36873538984754e-30	-2.26858099323122	0.078	0.309	2.25837002228047e-25
LILRA2	7.9143405158895e-30	3.43014865057787	0.024	0.002	2.42558708130981e-25
ATP1A1	8.33707819376784e-30	-1.06438560846763	0.226	0.501	2.55514772482597e-25
CNPY2	8.43340805873107e-30	-1.33489393814105	0.109	0.357	2.5846709018399e-25
CCND2	8.85684690184014e-30	-2.11405646389082	0.069	0.293	2.71444643847597e-25
ASCL2	1.21918258221807e-29	-3.16289900346847	0.033	0.241	3.73655077798195e-25
SEPP1	1.26240582572347e-29	2.49493088137754	0.333	0.184	3.86902137467728e-25
DCTPP1	1.29899291745658e-29	-2.10819195219586	0.047	0.266	3.98115349342092e-25
EIF3I	1.44031033313119e-29	-1.31390671561036	0.118	0.37	4.41426310898047e-25
GK	2.1273756302645e-29	1.82629537249476	0.182	0.066	6.51998083163463e-25
EIF3F	2.54568020605459e-29	-0.893421695881179	0.251	0.521	7.8020006955161e-25
TLR6	2.8210263463797e-29	3.53035911134449	0.027	0.003	8.64588154638452e-25
SLC16A3	3.07252251073205e-29	1.62431816706465	0.326	0.172	9.41666699089159e-25
IL1RN	3.13590365163233e-29	1.44827910380466	0.138	0.043	9.61091751152277e-25
MT-CYB	3.2124579320227e-29	-0.676749025223838	1	0.996	9.84554107006318e-25
CARHSP1	3.53305340484819e-29	-2.31222967334156	0.049	0.265	1.08281020751787e-24
ARPC3	3.67720750837558e-29	0.698663642688399	0.962	0.862	1.12699055716695e-24
HNRNPA1	4.13872080568457e-29	-0.631845679088679	0.953	0.934	1.26843515252621e-24
FRMD4B	4.4771091844925e-29	2.12811083254153	0.138	0.043	1.37214442286326e-24
ECHS1	4.48560822278515e-29	-1.48762157779813	0.102	0.34	1.37474920811919e-24
ARHGEF6	4.95818765300818e-29	2.2470915520093	0.058	0.01	1.51958535189395e-24
PREX1	5.0409761611505e-29	2.04075758791176	0.08	0.017	1.54495837386941e-24
ROMO1	5.49576760558516e-29	-0.915960632280711	0.255	0.535	1.68434285575974e-24
USH1C	5.62957427384529e-29	-4.06016884684058	0.011	0.204	1.7253519234481e-24
TMEM238	5.90189480955261e-29	-3.36313548307747	0.033	0.234	1.80881272123168e-24
TOMM20	5.98897938989544e-29	-0.891426577720752	0.217	0.496	1.83550240341515e-24
RAB39A	7.53152882931859e-29	4.61218333429817	0.015	0.001	2.30826295560956e-24
C9orf72	7.77389352046387e-29	2.41865092955193	0.106	0.028	2.38254288615177e-24
HDGF	8.01085141436305e-29	-1.48930290659925	0.104	0.342	2.45516574147399e-24
GGH	8.38245546451302e-29	-2.99466838053568	0.038	0.246	2.56905495076395e-24
NAA10	8.6622259802586e-29	-1.54871519050731	0.1	0.335	2.65479901842965e-24
TMEM45B	9.24270806354102e-29	-3.31880823829327	0.02	0.217	2.83270516731405e-24
MPP1	9.34885582366692e-29	2.10777340376036	0.14	0.044	2.86523733283744e-24
STAC3	1.07441694859515e-28	3.19321280929962	0.04	0.005	3.2928730640544e-24
PSMB5	1.37092010506573e-28	-1.4281152742162	0.104	0.341	4.20159593800543e-24
RALY	1.5749549716119e-28	-1.37253491210566	0.109	0.35	4.82692199699615e-24
GLTSCR2	1.6573767239828e-28	-0.786803349390782	0.585	0.747	5.0795281836625e-24
RPS9	1.66540000615193e-28	-0.409005152377373	0.998	0.991	5.10411793885444e-24
RPL27	1.75630147454248e-28	-0.515147443108408	0.993	0.979	5.38271275917779e-24
EIF3H	1.8385016328665e-28	-0.83447816151278	0.359	0.622	5.63463980440925e-24
EMP2	2.04995062962694e-28	-2.0231764944408	0.049	0.263	6.28268868968064e-24
MLF2	2.28406738953036e-28	-1.35540190116139	0.104	0.342	7.00020973543264e-24
PLEKHJ1	2.38043282347543e-28	-2.1202268839639	0.047	0.258	7.2955505173875e-24
MRPL14	2.54030404291523e-28	-1.07159716873044	0.133	0.387	7.78552383072661e-24
MRPS33	3.47598944744476e-28	-1.58404367758102	0.077	0.303	1.06532124585287e-23
SLC16A6	3.7151700734043e-28	3.40208886737259	0.026	0.002	1.13862532409695e-23
EBPL	3.74968712783836e-28	-1.6499541541113	0.082	0.306	1.1492041109399e-23
DPEP1	3.94532628804038e-28	-3.54918025342002	0.022	0.217	1.20916360075862e-23
SRI	3.97240989729328e-28	-1.00278773567061	0.319	0.569	1.21746418532244e-23
ABI3	3.99057034183248e-28	1.73112635030833	0.102	0.026	1.22302999836482e-23
TSPAN6	4.00210228554639e-28	-3.52733273532531	0.02	0.213	1.22656430847426e-23
PSMD8	4.32764964972156e-28	-0.971287815944255	0.149	0.408	1.32633806464666e-23
ZG16B	4.51401840099813e-28	-3.80748340882918	0.018	0.211	1.38345635953791e-23
C19orf53	4.82285217789815e-28	-0.720233030911002	0.313	0.594	1.47810773548223e-23
RP11-452H21.4	5.10180960662012e-28	4.36364121548063	0.018	0.001	1.56360260823693e-23
ARHGAP18	5.22559756666873e-28	2.05094182438594	0.235	0.105	1.60154114223263e-23
TIMP1	5.48396048490662e-28	2.14207028337348	0.546	0.434	1.68072420941418e-23
RPS24	5.61794970010198e-28	-0.424366026556279	1	0.992	1.72178922408725e-23
PRR15L	5.91188592843476e-28	-3.38201402163219	0.018	0.21	1.81187479934669e-23
RAB11FIP1	6.10381117942037e-28	-1.79549112925051	0.087	0.311	1.87069605026875e-23
ITGB4	6.40664470316848e-28	-3.44799080006602	0.016	0.207	1.96350846862708e-23
GGCT	6.66216501575536e-28	-1.58041807364967	0.093	0.321	2.0418203340287e-23
PAPSS1	6.73551133631204e-28	2.13858733002718	0.16	0.057	2.06429951435291e-23
RHOC	6.81710253916147e-28	-1.52040309571786	0.126	0.361	2.08930558620221e-23
STRA13	7.07017020682945e-28	-1.729550422049	0.084	0.306	2.16686576498909e-23
AKAP1	7.14138264740493e-28	-2.67718307687958	0.031	0.23	2.18869095377666e-23
PLS1	7.29367169068498e-28	-2.99872086320762	0.024	0.218	2.23536449976113e-23
TRPS1	7.8166440691585e-28	2.34449256603316	0.069	0.014	2.3956450743157e-23
ARPC5	7.88401003692429e-28	1.15677347822564	0.587	0.485	2.41629139611656e-23
CMPK1	8.03172503153602e-28	-1.16035080860282	0.144	0.393	2.46156308766516e-23
ATP6V0D2	8.38547739637573e-28	3.63038792967576	0.015	0.001	2.56998111244123e-23
S100Z	8.40514185895203e-28	4.18678127820015	0.013	0.001	2.57600787693162e-23
AGPAT2	8.66725034668375e-28	-1.53515945988221	0.089	0.32	2.65633888625164e-23
H3F3B	8.85520241712561e-28	0.671033671196337	0.996	0.967	2.71394243680066e-23
RPL23	9.69549107255988e-28	-0.523096875539791	0.989	0.971	2.97147410391815e-23
MCOLN1	9.82851555962832e-28	2.33735250100053	0.1	0.026	3.01224344871489e-23
MRPS12	1.10549569980371e-27	-1.45963482904813	0.082	0.31	3.38812322075842e-23
SERBP1	1.33174583179223e-27	-0.688012365183698	0.361	0.631	4.08153462527684e-23
MAP3K8	1.36471076216793e-27	2.10972855457034	0.14	0.045	4.18256554389227e-23
PYCR1	1.39550589639163e-27	-5.39256341972738	0.004	0.184	4.27694647126108e-23
STOM	1.40682302667886e-27	1.80802333515055	0.14	0.045	4.31163121216536e-23
ITGA5	1.44522640947613e-27	2.41792234824461	0.055	0.009	4.42932989976244e-23
ACSL5	1.5445174718098e-27	-2.246704759363	0.042	0.245	4.73363714760266e-23
TMEM176B	1.93855922683516e-27	1.62547004554364	0.403	0.255	5.9412963184044e-23
SNHG7	1.99242176832257e-27	-2.3917320445313	0.049	0.253	6.10637423555501e-23
LAPTM4B	2.19594923803399e-27	-3.73180639894738	0.02	0.208	6.73014522472657e-23
SNRPE	2.72428341338365e-27	-0.814032706626931	0.246	0.519	8.3493838053382e-23
NUDT4	2.77717007177585e-27	-2.15214456258047	0.046	0.251	8.51147083597863e-23
GAB3	2.84583388804262e-27	2.51089019398014	0.046	0.007	8.72191170007301e-23
AURKAIP1	3.24544337326843e-27	-0.699660481382069	0.257	0.539	9.94663485039309e-23
THBS1	3.45709626179964e-27	2.8885221869962	0.197	0.081	1.05953086231635e-22
OLA1	3.53174202355766e-27	-1.63969243674418	0.078	0.297	1.08240829537995e-22
GTF3A	3.80443050061745e-27	-1.37330601127053	0.151	0.388	1.16598185982924e-22
CXCL16	4.07056670287157e-27	1.80331725174804	0.29	0.149	1.24754728309608e-22
PPM1G	4.14891305042643e-27	-1.88923784033161	0.062	0.272	1.27155887169469e-22
SDC1	4.17015487933555e-27	-4.19165829528382	0.007	0.188	1.27806906741876e-22
TOB1	4.81367392448093e-27	-1.92815183397446	0.066	0.276	1.47529478437491e-22
PRELID3B	5.24904402131946e-27	-1.68882073365457	0.087	0.308	1.60872701165399e-22
NPM1	5.32237036092566e-27	-0.711058647814356	0.964	0.92	1.6312000682165e-22
AMN	5.47189661805452e-27	-3.08070790224608	0.024	0.213	1.67702687550135e-22
CD9	5.5391657468102e-27	-0.686427660534786	0.687	0.824	1.69764351808239e-22
MYO9B	6.73199382178103e-27	1.95654061042485	0.148	0.05	2.06322146649945e-22
GNA15	7.0185970578553e-27	2.33890637029572	0.077	0.017	2.15105962629149e-22
PRDX6	8.72097985435166e-27	-0.88303696308663	0.208	0.472	2.6728059057617e-22
SNU13	1.00161984877011e-26	-0.868966614569892	0.202	0.467	3.06976451251062e-22
NET1	1.0636624078498e-26	-2.45200761708816	0.035	0.229	3.25991254757806e-22
SLC39A4	1.13790264144407e-26	-2.24679675199466	0.047	0.249	3.48744401549778e-22
NDUFC1	1.16724048868324e-26	-1.00676942599887	0.162	0.414	3.57735864971639e-22
ALOX15B	1.24893596502695e-26	4.33023406828127	0.022	0.002	3.82773894561458e-22
SEMA4A	1.58090382178838e-26	2.69318305641166	0.058	0.011	4.84515403301701e-22
CARD9	1.64824066836319e-26	3.52756893512677	0.031	0.004	5.05152800039951e-22
RPL7	1.77545152654066e-26	-0.674267110633223	0.995	0.985	5.44140383854182e-22
FAM162A	1.78557796875438e-26	-1.2021005228362	0.117	0.348	5.47243935863842e-22
TM4SF1	1.84743493120518e-26	-3.27090028163019	0.02	0.206	5.66201857715763e-22
MYO1F	1.95916055437503e-26	1.68350370065559	0.111	0.031	6.00443526704858e-22
GCA	2.03568829871264e-26	1.82786667365668	0.224	0.098	6.23897749789449e-22
WNT5A	2.11460167815912e-26	3.52718073123864	0.031	0.004	6.48083122322208e-22
TSPAN3	2.89707559169023e-26	-1.44771517159036	0.113	0.338	8.87895727341221e-22
EPS8	2.96542859373271e-26	-2.29424556088148	0.044	0.24	9.08844555407201e-22
KDELR1	3.36957954198016e-26	-1.08048560045188	0.138	0.378	1.03270873802608e-21
CCT7	3.44133723228651e-26	-1.34793055583905	0.104	0.327	1.05470103495117e-21
RBPJ	3.44905557913483e-26	1.2743416284932	0.304	0.155	1.05706655389324e-21
UBE2E2	3.77381613444159e-26	2.57077383632798	0.066	0.013	1.15659916888366e-21
CUTA	3.89354117155172e-26	-0.711372746667358	0.224	0.497	1.19329249825717e-21
TXNDC17	4.07822192249792e-26	-0.820910843784502	0.2	0.46	1.24989345480716e-21
BSG	4.11557526183836e-26	-0.717115812015191	0.455	0.691	1.26134150624822e-21
S100A13	4.20157929965583e-26	-2.01645226928961	0.062	0.266	1.28770002375852e-21
CLTB	4.43125459402623e-26	-1.23728509870109	0.133	0.37	1.35809090797716e-21
FLI1	4.65126738537069e-26	2.12045307802484	0.064	0.013	1.42552042826841e-21
BOLA3	4.88489247969123e-26	-1.63700445094208	0.06	0.268	1.49712184717577e-21
ANP32B	4.96215020191341e-26	-0.865258706957377	0.231	0.497	1.52079979388242e-21
SMAGP	5.05591764076461e-26	-3.07604285434011	0.018	0.199	1.54953763854154e-21
C14orf156	5.15865034872841e-26	-0.85414380996717	0.29	0.55	1.58102315887828e-21
SPHK1	5.25779759412227e-26	2.54153081292964	0.066	0.013	1.61140980664659e-21
POLR2H	5.36296550999493e-26	-1.90036740486545	0.055	0.255	1.64364166950325e-21
ANXA3	5.43623302194103e-26	-3.2412732170255	0.027	0.211	1.66609669656449e-21
GOLM1	5.77313537193229e-26	-2.3022146230415	0.04	0.234	1.76935052878981e-21
BZW2	6.23900598489214e-26	-2.11931783324018	0.049	0.246	1.91213055424974e-21
WDR34	6.35186918215618e-26	-5.96932245828099	0.002	0.172	1.94672086694723e-21
SLC25A39	1.09675591510566e-25	-1.40148426942802	0.095	0.314	3.36133752861582e-21
MRPL51	1.23331985652656e-25	-0.90651325118176	0.184	0.442	3.7798786962826e-21
SPINT1	1.39431316908282e-25	-1.65523120233268	0.073	0.28	4.27329100060502e-21
APLP2	1.48800858955936e-25	1.42804403185496	0.441	0.32	4.56044872528154e-21
HNF4A	2.04159993229517e-25	-3.8787906110311	0.013	0.187	6.25709547249823e-21
SPARC	2.05312131378912e-25	0.693130133866547	0.058	0.011	6.29240620250089e-21
MT-CO2	2.22473161088381e-25	-0.582076998007015	1	0.998	6.8183574410367e-21
FCAR	2.30786597850755e-25	3.89727466100516	0.015	0.001	7.07314765092994e-21
GLO1	2.54466548595427e-25	-2.11890214009093	0.042	0.235	7.79889078135264e-21
TMEM261	2.54722273104728e-25	-1.50655032503455	0.073	0.281	7.80672822611371e-21
ECH1	3.12562620847102e-25	-1.49996881444294	0.097	0.311	9.57941920372198e-21
ZNF593	3.37803141069192e-25	-1.52439551961968	0.077	0.285	1.03529906674886e-20
MT1E	3.57541707251333e-25	-2.044079667066	0.095	0.3	1.09579382438389e-20
NCL	4.25048467134366e-25	-0.87470641688701	0.284	0.542	1.3026885420734e-20
CYB5B	4.85940589934003e-25	-1.66867061354562	0.066	0.269	1.48931072002973e-20
PRMT1	4.93944690996e-25	-1.66945097080404	0.064	0.265	1.51384168896454e-20
TUBB6	5.03714823968217e-25	2.94391662321507	0.046	0.007	1.54378519249779e-20
MYL6	5.05260648335911e-25	0.584483397791405	0.989	0.984	1.5485228350199e-20
CHST11	5.60756852822186e-25	1.83433505907801	0.069	0.015	1.71860760252943e-20
RP11-329L6.2	5.62279868220544e-25	-1.87666629812526	0.08	0.286	1.72327534012232e-20
SBDS	6.866485291796e-25	-1.68858516498027	0.073	0.275	2.10444041222964e-20
MRPL36	7.57691338263012e-25	-2.0968995638487	0.04	0.228	2.32217241350848e-20
DEK	7.68465993046351e-25	-0.899720934936841	0.222	0.471	2.35519457548846e-20
NDUFS5	8.46798080988103e-25	-0.565309624995264	0.752	0.853	2.59526675861234e-20
MRPL41	9.40547147771277e-25	-0.919910558270996	0.188	0.434	2.88258889848941e-20
COX20	9.58891372763778e-25	-1.17733151307372	0.115	0.339	2.93881027924643e-20
SGPL1	9.62097526740399e-25	2.12425562669082	0.151	0.055	2.94863649995398e-20
CES2	9.86858281174249e-25	-2.74177262180534	0.036	0.219	3.02452326014284e-20
DNAJC19	1.02308073789659e-24	-1.98540526942119	0.033	0.22	3.13553784550546e-20
ACTG1	1.28152391215542e-24	-0.487886177655317	1	0.994	3.92761448597392e-20
SAP18	1.33874027901928e-24	-0.600557113133643	0.444	0.695	4.10297120713829e-20
DDAH1	1.46168873184433e-24	-3.99259353623462	0.007	0.173	4.47978362535651e-20
CEBPD	1.5822307281726e-24	1.63639192602642	0.362	0.221	4.84922073570337e-20
PNRC1	1.78590928969319e-24	1.2897100266804	0.403	0.248	5.47345479105167e-20
PTTG1	1.85039418884611e-24	-3.78939064203808	0.02	0.192	5.67108810997556e-20
TUBA4A	1.93715630305488e-24	-2.54959780723503	0.033	0.214	5.93699663760261e-20
ANAPC11	1.94060194542004e-24	-0.752010058678514	0.206	0.464	5.94755684232334e-20
POF1B	1.94837379530887e-24	-3.2072029627103	0.015	0.185	5.97137600786264e-20
QTRT1	1.94939160946418e-24	-2.56533230442212	0.029	0.208	5.97449540468581e-20
DNPH1	2.04793612296737e-24	-1.11766281436127	0.117	0.338	6.27651462967039e-20
CHMP4B	2.12575402933011e-24	-1.06688456328819	0.148	0.38	6.51501094909094e-20
NR2F6	2.1682917535599e-24	-3.41400618968269	0.015	0.184	6.64538056631038e-20
PTMA	2.19895747751059e-24	-0.459917036622481	0.998	0.997	6.73936487707444e-20
SELENBP1	2.39460450633638e-24	-3.57945530084973	0.018	0.19	7.33898389101974e-20
MYO6	2.43460716416211e-24	-3.09903266169478	0.02	0.192	7.46158403672402e-20
PPP1R16A	2.46175876601121e-24	-3.16137653791574	0.015	0.184	7.54479826607114e-20
RIT1	2.73115975234639e-24	2.07244691890439	0.12	0.038	8.37045840899121e-20
GPR160	2.79286071076902e-24	-1.91901223701846	0.053	0.245	8.5595595063649e-20
RAB8B	2.91853389854651e-24	1.83247680769542	0.104	0.03	8.94472269226535e-20
HEPH	3.12510111145604e-24	-3.47827591119419	0.018	0.188	9.57780988639048e-20
C2orf82	3.1678981015858e-24	-4.0116182875145	0.013	0.179	9.70897410174017e-20
EIF3G	3.32620850718391e-24	-0.883748361013064	0.193	0.445	1.01941638328173e-19
ARPC5L	3.70052236247547e-24	-1.83233839344392	0.055	0.246	1.13413609365148e-19
TST	3.84235724983387e-24	-2.75606983237669	0.029	0.205	1.17760564992908e-19
TSC22D1	4.74578133776361e-24	-1.16178327240365	0.142	0.366	1.45448706439779e-19
EHF	5.21460671384975e-24	-3.04674833107826	0.022	0.193	1.59817266566067e-19
TCIRG1	5.72776412625974e-24	1.77988424184188	0.189	0.079	1.75544514941608e-19
C10orf99	6.12742096044328e-24	-3.4156644761804	0.018	0.188	1.87793197595666e-19
IL1RAP	6.21485004663411e-24	2.46721952253248	0.069	0.016	1.90472724229242e-19
UFC1	6.49164342513485e-24	-1.04212549243201	0.149	0.378	1.98955887693533e-19
AP001055.6	6.62986994531161e-24	2.865796429532	0.027	0.003	2.0319225408391e-19
MIF	8.15628860987772e-24	-0.831126372997323	0.37	0.606	2.49973933315532e-19
MRPS35	8.24384330815698e-24	-1.64031898039048	0.075	0.274	2.52657309708395e-19
OLFML3	8.48497259875379e-24	3.48540047240204	0.036	0.005	2.60047440206606e-19
PDCD6	9.26043216059568e-24	-0.89027177997226	0.148	0.383	2.83813724857936e-19
TCP1	9.77065720288135e-24	-1.17509108483651	0.111	0.325	2.99451101953908e-19
LAMP2	1.00613855301905e-23	1.57437701296243	0.308	0.175	3.08361343729278e-19
SCN1B	1.00775720814678e-23	3.65175421885914	0.027	0.003	3.08857429152825e-19
CCT6A	1.10092345443868e-23	-0.911053002452436	0.166	0.402	3.37411020316367e-19
KRT20	1.16189519915227e-23	-3.81641268338872	0.022	0.19	3.56097640636187e-19
ZFP36L1	1.23927539331523e-23	1.39438641197435	0.486	0.369	3.79813122543252e-19
IFFO1	1.28173953343821e-23	2.61174444719621	0.04	0.006	3.92827532208142e-19
CENPV	1.40983736688367e-23	-4.07986092804004	0.011	0.172	4.32086956202508e-19
GALNT3	1.451684563099e-23	-2.36355594457909	0.029	0.203	4.44912284898582e-19
REXO2	1.46016294970978e-23	-1.59153087627076	0.066	0.261	4.47510740827052e-19
GRB2	1.54184624454177e-23	1.57334708403303	0.222	0.102	4.72545037027162e-19
OSTM1	1.60375125348288e-23	2.08049648506093	0.107	0.032	4.91517684167433e-19
IDH2	1.62335565804372e-23	-1.52095955962984	0.1	0.304	4.97526042077239e-19
CYB5A	1.66678692917582e-23	-1.28706592727803	0.097	0.303	5.10836858053805e-19
TINAGL1	2.15920218901269e-23	-3.14364354839507	0.018	0.184	6.61752286888609e-19
RP11-213H15.3	2.20120846918627e-23	2.72285956545429	0.044	0.007	6.74626371636209e-19
EVA1B	2.23926106965969e-23	2.65606257492756	0.051	0.009	6.86288732629301e-19
PKD2L1	2.40542863349352e-23	4.50361081251889	0.011	0.001	7.37215767593093e-19
ATOX1	2.4769288267785e-23	1.55032874598771	0.43	0.316	7.59129146831076e-19
MRPS26	2.59763606271941e-23	-2.05277513409964	0.049	0.231	7.96123500502244e-19
TCEA3	2.93472851968821e-23	-3.82037936431171	0.015	0.176	8.99435596714044e-19
CRB3	3.59143830154222e-23	-4.41811468657506	0.005	0.162	1.10070401065666e-18
EIF5A	3.63645057038195e-23	-0.944883802884676	0.251	0.482	1.11449937081066e-18
CDK4	3.69241520331917e-23	-1.72684512734651	0.049	0.234	1.13165141151326e-18
MRPL23	3.72399878941113e-23	-0.828258335082103	0.208	0.451	1.14133114897872e-18
TNFRSF12A	3.82611547794943e-23	-3.4786044061387	0.02	0.184	1.17262787168194e-18
GBP1	4.93929696318498e-23	2.0071963865686	0.175	0.071	1.51379573327693e-18
NFKBID	4.93963355282594e-23	2.11921955463976	0.075	0.018	1.51389889127009e-18
PDZD8	5.09815578290944e-23	-2.76118887224505	0.027	0.196	1.56248278434608e-18
SEMA6B	5.21301610065274e-23	3.07099323560592	0.04	0.006	1.59768517452805e-18
PTPRF	5.46042134667056e-23	-2.76864640931758	0.027	0.195	1.67350993432759e-18
NTHL1	5.63900650217386e-23	-3.14235404612752	0.016	0.179	1.72824271278624e-18
NCKAP1	5.93932666036266e-23	-3.59484033875464	0.013	0.172	1.82028483486795e-18
FAM177A1	6.12661945802127e-23	-1.33885395737993	0.104	0.309	1.87768633149436e-18
ADPGK	6.19967790721336e-23	1.70668675138534	0.169	0.067	1.90007728500275e-18
RP11-343N15.5	6.99877035792946e-23	2.50165461555356	0.067	0.015	2.14498313929822e-18
LRRC59	7.33884073701817e-23	-1.60508245860157	0.066	0.256	2.24920790908133e-18
IFI16	7.69230918259557e-23	1.2292526285011	0.248	0.116	2.35753891828189e-18
STAP2	8.26010311746941e-23	-3.13197776127224	0.016	0.178	2.53155640344203e-18
RP11-47I22.2	8.7689316156812e-23	3.93162616579594	0.015	0.001	2.68750216157397e-18
EZR	9.10079329092687e-23	-1.11341993979107	0.162	0.384	2.78921112780327e-18
UBE2I	9.70467396470295e-23	-1.0152624977445	0.133	0.348	2.97428847670216e-18
NOL7	9.80723368492972e-23	-1.51974059615873	0.073	0.264	3.00572097975726e-18
MRPS15	1.038787006791e-22	-1.57005480995548	0.077	0.268	3.18367441841306e-18
PRCP	1.04482131859179e-22	2.06179450136162	0.133	0.047	3.20216837722013e-18
ESRP1	1.06631662563462e-22	-3.77395417910597	0.013	0.17	3.26804719424497e-18
CTD-2568A17.3	1.11004834673694e-22	-2.60002079823589	0.029	0.197	3.40207617307938e-18
SCNN1A	1.1562679167478e-22	-3.57463958827118	0.015	0.173	3.54372991124866e-18
TRABD2A	1.22506588762348e-22	-3.62485167544568	0.011	0.168	3.75458193238844e-18
UQCRFS1	1.24276142039704e-22	-0.734904032292658	0.195	0.44	3.80881520123284e-18
APP	1.27178143205181e-22	-0.935279122188496	0.162	0.393	3.89775573295239e-18
SQLE	1.33102942069146e-22	-2.35298575173683	0.051	0.227	4.07933896853517e-18
PKP2	1.34959793796152e-22	-2.49230395992717	0.033	0.202	4.13624776026446e-18
DDR1	1.3666372825775e-22	-2.94438217903477	0.022	0.185	4.18846994364353e-18
GPI	1.4191831363989e-22	-1.21729724983072	0.113	0.321	4.34951247643536e-18
ADD3	1.49742927789724e-22	-1.51983994704433	0.075	0.267	4.58932125089946e-18
FAM96B	1.52101946520293e-22	-0.83201239391424	0.184	0.423	4.66162045695394e-18
CREB3L1	1.54961509764054e-22	-3.02439128728375	0.016	0.177	4.74926035124874e-18
PYGB	1.6285291183916e-22	-2.49327366892054	0.027	0.195	4.99111604204658e-18
RGS19	1.67449224903687e-22	1.80358524538994	0.084	0.022	5.13198384484821e-18
BNIP2	1.79780512252012e-22	1.73157131755402	0.166	0.066	5.50991313949966e-18
RNF114	1.83085178325223e-22	-1.55797677584465	0.071	0.26	5.61119454531144e-18
C6orf48	1.87362371607295e-22	-1.50256803773705	0.084	0.278	5.74228196502038e-18
MSI2	1.88174010082847e-22	-2.33297658367448	0.038	0.209	5.76715706101909e-18
HDAC1	1.90570100575672e-22	-1.64886323321361	0.067	0.252	5.8405924424432e-18
GPA33	1.92579042317233e-22	-2.98193960301592	0.018	0.18	5.90216248893854e-18
ATP5H	2.09200104378291e-22	-0.635265892578171	0.222	0.475	6.41156479898586e-18
CXCL12	2.14574991599409e-22	3.01363615368471	0.044	0.008	6.57629434253868e-18
FAM49B	2.26151886032345e-22	1.37555435543107	0.306	0.17	6.9311030031193e-18
HES6	2.28669900125344e-22	-3.33489934109271	0.022	0.183	7.00827509904153e-18
ZNHIT1	2.36028476109436e-22	-0.701215332067668	0.204	0.449	7.23380073580198e-18
OLFM4	2.41122932566225e-22	-5.19229065777108	0.022	0.181	7.38993563728965e-18
SASH3	2.51321851349671e-22	1.90122018477104	0.069	0.016	7.70251210016471e-18
TMPRSS2	2.67083465165356e-22	-3.60803096405661	0.013	0.169	8.18557404038782e-18
MT-ND1	2.6828477567442e-22	-0.609525895905397	1	0.996	8.22239180486962e-18
SLC1A5	2.84142514982647e-22	-1.9412162837774	0.036	0.209	8.70839979918818e-18
SET	2.91995614916632e-22	-0.540765215008935	0.426	0.665	8.94908160596494e-18
NUCKS1	3.01586602049751e-22	-0.93210828232216	0.195	0.425	9.24302617962077e-18
IGBP1	3.04978633890793e-22	-1.52913105759767	0.067	0.256	9.34698517148501e-18
EI24	3.22944174485558e-22	-1.26409620995405	0.091	0.289	9.89759305963337e-18
GIPC1	3.31111212606021e-22	-1.94812539305569	0.049	0.225	1.01478964439493e-17
HN1	3.47153741824781e-22	-0.863043821567109	0.235	0.474	1.06395678794459e-17
RPL9	3.72467346509552e-22	-0.420838868933437	1	0.99	1.14153792358248e-17
SYPL1	3.72950180593196e-22	-0.98279038281698	0.118	0.33	1.14301771348203e-17
LSM2	3.91233641251373e-22	-1.2998774341638	0.091	0.29	1.19905286370721e-17
IFT172	3.98028557275813e-22	-2.95548431747761	0.018	0.177	1.21987792233891e-17
ZEB2-AS1	4.26565447409195e-22	4.07099323560592	0.013	0.001	1.3073377832197e-17
HMGB1	4.58425114691406e-22	-0.721549179868119	0.974	0.945	1.40498129150622e-17
MMP10	4.78574238113581e-22	4.35927217257517	0.022	0.002	1.4667343249705e-17
RPS3A	4.86867330826773e-22	-0.442678238183064	0.996	0.989	1.49215099551789e-17
ZKSCAN1	5.24356299628821e-22	-1.37255574618919	0.084	0.276	1.60704718710241e-17
CCDC56	5.58371320648752e-22	-0.94555732166293	0.126	0.34	1.7112964235243e-17
HOXA10	5.83952313568134e-22	-3.36825890933003	0.013	0.167	1.78969705062362e-17
PRR15	5.90708932485874e-22	-3.64242326606791	0.013	0.166	1.81040473628271e-17
PFDN2	6.14242894627376e-22	-0.924573768990951	0.148	0.367	1.88253162345398e-17
MUC2	6.18389432193113e-22	-3.04529946880699	0.049	0.219	1.89523993178545e-17
MAP7	6.44058219971139e-22	-3.0917918173778	0.022	0.18	1.97390963256755e-17
LIMA1	7.06230727072947e-22	-1.77275857815827	0.055	0.233	2.16445593233317e-17
SUCLG1	7.34458748769978e-22	-1.17437697779089	0.111	0.312	2.25096917323023e-17
ADRM1	7.66933021931673e-22	-1.08022640369637	0.12	0.329	2.35049632561619e-17
ANAPC16	7.68500103013925e-22	-0.87179365408662	0.188	0.417	2.35529911571708e-17
ANXA11	9.02137810344298e-22	-0.964398060305895	0.157	0.374	2.7648719611432e-17
SVIP	9.43367149525829e-22	-1.97578165458451	0.044	0.215	2.89123163986676e-17
SH3TC1	9.44823494555769e-22	2.52302012389915	0.051	0.01	2.89569504611452e-17
TMPRSS4	9.81703217837976e-22	-3.23433015512829	0.018	0.173	3.00872402202983e-17
NOP56	9.8789426477796e-22	-1.34396351429803	0.084	0.276	3.02769834269149e-17
SNX18	9.91693305897217e-22	2.50396385180632	0.064	0.015	3.03934164391379e-17
HSD17B10	1.02539567987086e-21	-1.32411279553434	0.086	0.278	3.14263267966822e-17
COMTD1	1.05753578403596e-21	-1.93188841995573	0.042	0.214	3.2411356709134e-17
ZNF511	1.10424934880529e-21	-1.55467559545597	0.064	0.247	3.38430340421844e-17
UXT	1.11808469612261e-21	-0.700993596741539	0.25	0.499	3.42670597667658e-17
COX4I1	1.13426624833069e-21	-0.404405284957759	0.989	0.984	3.47629919788389e-17
DDT	1.15895404955897e-21	-0.714241258757309	0.257	0.501	3.55196237108834e-17
CD37	1.17173137745103e-21	0.607535826858318	0.211	0.087	3.59112232561193e-17
CAMK1	1.22441506376941e-21	2.31502727475287	0.073	0.018	3.75258728744049e-17
NRROS	1.32732863510381e-21	3.2395979766436	0.022	0.002	4.06799680086615e-17
NDUFB4	1.35042752666928e-21	-0.565975461309088	0.441	0.674	4.13879028373601e-17
POLR2F	1.35984044048868e-21	-1.16040289022094	0.106	0.307	4.1676389820097e-17
HOOK2	1.47554809096561e-21	-2.4270700445632	0.027	0.189	4.52225978919142e-17
EFNA1	1.52391631034709e-21	-3.97540021926544	0.013	0.163	4.67049870795176e-17
SNRPD1	1.57287342089545e-21	-0.866756352984796	0.193	0.423	4.82054246036037e-17
GCSH	1.57733636821935e-21	-2.18142558039061	0.033	0.197	4.83422050131867e-17
UBE2S	1.63230261523166e-21	-2.14442283132352	0.064	0.239	5.00268105516198e-17
UQCRQ	1.85490100161084e-21	-0.511378352970408	0.964	0.95	5.68490058973689e-17
FKBP4	1.88308853195915e-21	-1.54631399027031	0.075	0.258	5.7712897327484e-17
MCM7	1.88859641306715e-21	-2.88091438225145	0.022	0.177	5.78817028676821e-17
STMN1	2.00689461339392e-21	-1.51783650341914	0.102	0.293	6.1507306111297e-17
DDX21	2.10416382905745e-21	-0.778769632479668	0.16	0.385	6.44884130329529e-17
DKC1	2.14371292883238e-21	-1.62387756080364	0.06	0.238	6.57005138428547e-17
ARL6IP5	2.20810222443973e-21	1.32609931660477	0.362	0.228	6.76739169746287e-17
GIMAP7	2.22352862125239e-21	1.2300803337783	0.109	0.034	6.81467051841432e-17
CARD16	2.31124029741797e-21	1.23849409450129	0.242	0.117	7.08348926352661e-17
FLNB	2.49773929280915e-21	-1.8840850525195	0.038	0.205	7.65507138460147e-17
MET	2.52632933480076e-21	-5.03415811886615	0.004	0.147	7.74269414529736e-17
QPRT	2.53583690194536e-21	-3.03489410433546	0.02	0.174	7.77183293708214e-17
TMEM98	2.65772760696838e-21	-3.36310529138265	0.009	0.157	8.14540356983668e-17
CHCHD8	2.69978136646757e-21	-1.35762708670939	0.071	0.255	8.27428993194982e-17
NOX1	2.77401697990877e-21	-4.97159327509574	0.005	0.15	8.50180724002439e-17
HOXB7	2.79375948579487e-21	-3.12935517887745	0.015	0.165	8.56231407206412e-17
ATP8B1	2.90942682401917e-21	-3.23940334985485	0.018	0.171	8.91681133025394e-17
MRPL11	2.91919321689991e-21	-1.58600151898939	0.06	0.24	8.94674337115483e-17
TATDN1	3.00738324915093e-21	-2.0747718398867	0.046	0.214	9.21702818199777e-17
FAM108C1	3.02584450219227e-21	-2.81425835219786	0.022	0.177	9.27360823031887e-17
GSPT1	3.03831711641346e-21	-1.13791288792867	0.106	0.302	9.31183429838397e-17
RP11-591N1.1	3.14880744692322e-21	2.04054836522401	0.107	0.035	9.6504650633303e-17
AP1B1	3.31716060953303e-21	2.01677844905929	0.157	0.063	1.01664338360968e-16
PAICS	3.35776717396015e-21	-1.85099713006558	0.055	0.226	1.02908848347531e-16
ST3GAL5	3.35935444327532e-21	1.92147504802587	0.067	0.016	1.02957494977502e-16
C11orf83	3.49593944948132e-21	-1.22632946313579	0.067	0.254	1.07143552247703e-16
NAXE	3.6655698445865e-21	-1.58362060605678	0.049	0.221	1.12342384596887e-16
FBN2	3.73822168913976e-21	4.39055647150497	0.013	0.001	1.14569018328755e-16
UQCRC2	3.8483764021878e-21	-0.842465077814273	0.151	0.37	1.17945039974252e-16
CD46	3.99348476025915e-21	-0.861787458777985	0.162	0.385	1.22392320932422e-16
PIGR	4.20165493041607e-21	-2.45617646653461	0.537	0.604	1.28772320307392e-16
PRDX4	4.33158629226841e-21	-0.966094574097996	0.133	0.342	1.32754456685442e-16
MALL	4.49341335117988e-21	-3.98219392454531	0.013	0.161	1.37714132386961e-16
ABHD11	5.21662040652472e-21	-1.72048015866355	0.053	0.226	1.5987898221917e-16
EPS8L3	5.45588066729373e-21	-3.30522896589297	0.015	0.164	1.67211830691218e-16
UQCRC1	5.6751931831197e-21	-0.806409021141632	0.168	0.391	1.73933320676252e-16
RP5-899E9.1	5.78239424502826e-21	3.9847375022555	0.011	0.001	1.77218818821626e-16
HSD17B12	5.88384142228933e-21	-1.18460376661122	0.109	0.305	1.80327971910323e-16
CKS2	6.22463227486955e-21	-1.76824554659546	0.087	0.27	1.90772529960202e-16
REG4	6.3105604988144e-21	-2.78756783803377	0.08	0.248	1.93406058167664e-16
UPP1	6.64099641725381e-21	1.63698563191019	0.206	0.095	2.03533258195995e-16
IL3RA	7.21800706381077e-21	2.4295223449284	0.049	0.01	2.21217480491672e-16
CIB1	7.81061769198665e-21	-0.720516456547096	0.328	0.56	2.39379811024007e-16
NELFCD	8.08825943295104e-21	-3.12163848794409	0.02	0.171	2.47888975101084e-16
INAFM2	8.11404455586032e-21	2.96731043049732	0.04	0.007	2.48679237548007e-16
PLCB4	8.28750273408967e-21	-3.11690994777526	0.018	0.169	2.5399538379438e-16
DLGAP3	8.32682550423811e-21	3.34088131248078	0.022	0.002	2.5520054805389e-16
HES1	8.80744440126047e-21	-1.06703213065143	0.104	0.299	2.69930556009831e-16
CYP3A5	8.89741326090751e-21	-2.92408398149432	0.024	0.176	2.72687921620293e-16
EBNA1BP2	9.16628411395185e-21	-2.01955689723927	0.051	0.217	2.80928275524396e-16
NDUFB3	9.17573609022258e-21	-0.560056509998318	0.202	0.442	2.81217959693141e-16
NUDC	9.52528255209764e-21	-1.0461694835416	0.1	0.296	2.91930859656688e-16
RAB42	9.59394748718106e-21	3.66280940736814	0.016	0.001	2.94035302587125e-16
CANT1	1.08492841391226e-20	-2.04221813074738	0.035	0.195	3.3250886029583e-16
RCN1	1.09138777660458e-20	-1.61885630966553	0.064	0.239	3.34488525773771e-16
OTUD1	1.09547762598941e-20	2.04851430956624	0.126	0.045	3.35741982813235e-16
DHCR24	1.11124684938655e-20	-2.99292403612321	0.022	0.173	3.40574934399991e-16
PXDC1	1.14652080798203e-20	2.74952104056147	0.044	0.008	3.51385697230332e-16
DYNLRB1	1.21909441501377e-20	-0.775599829965507	0.209	0.436	3.7362805631342e-16
ATP10B	1.40178026934086e-20	-3.30568016689236	0.02	0.169	4.29617616947588e-16
HEXB	1.40540707606165e-20	1.47839142389434	0.332	0.21	4.30729160671373e-16
ICA1	1.42670783940224e-20	-2.76503883302704	0.026	0.178	4.37257418619999e-16
YWHAH	1.44247369239632e-20	1.47983988379838	0.397	0.285	4.42089337245623e-16
RPS20	1.44425170288739e-20	-0.655227769428969	0.989	0.974	4.42634261900928e-16
CKS1B	1.46941433182831e-20	-1.96708684056174	0.056	0.225	4.50346104418741e-16
EIF4A2	1.47267708581892e-20	-0.621101070293029	0.472	0.668	4.51346073261784e-16
C1orf106	1.57422012234404e-20	-3.62731186369152	0.015	0.16	4.82466983096002e-16
KCNJ5	1.59026734591695e-20	4.30666559714286	0.015	0.001	4.87385136176626e-16
RP6-91H8.3	1.67124808373079e-20	2.62198190302988	0.027	0.004	5.12204112701813e-16
AHSA1	1.67469601088446e-20	-1.74617559838154	0.046	0.212	5.1326083341587e-16
ECI1	1.6808256093486e-20	-1.79051491397849	0.053	0.221	5.15139432753159e-16
RBM39	1.68766789306055e-20	-0.670888123790181	0.25	0.486	5.17236455865198e-16
DDX27	1.7040021081489e-20	-2.49492618506626	0.033	0.189	5.22242566105474e-16
MGAT4B	1.84997293162857e-20	-1.73997462948117	0.049	0.216	5.66979704085524e-16
MAZ	1.897604901394e-20	-1.66649727902112	0.053	0.221	5.81577950179234e-16
TTYH2	2.05008171500494e-20	3.70587812926003	0.018	0.002	6.28309044014714e-16
PPP2R1A	2.05722012397645e-20	-1.08138062979612	0.086	0.273	6.30496823596301e-16
PFDN4	2.28479255668771e-20	-1.26725513766411	0.106	0.298	7.00243222773648e-16
CMBL	2.34102190114279e-20	-3.8093737088214	0.011	0.153	7.17476392262242e-16
PON2	2.49404330727009e-20	-1.57241845357796	0.06	0.232	7.64374392812138e-16
TRAP1	2.58364692667762e-20	-1.74164682310998	0.038	0.201	7.91836110088156e-16
DENND3	2.67126479271504e-20	1.8845556047113	0.095	0.029	8.18689233671307e-16
C14orf1	2.74585531148848e-20	-3.05671105233866	0.011	0.155	8.4154973586499e-16
SF3B5	2.80982129138805e-20	-0.694336528370529	0.209	0.443	8.61154029384608e-16
GADD45GIP1	2.84895619958387e-20	-0.728526256243173	0.219	0.449	8.73148096048464e-16
PPIA	2.92460249267474e-20	-0.454568069350876	0.989	0.971	8.96332171954956e-16
FUT3	3.03843858389634e-20	-4.09541380735858	0.009	0.149	9.31220657192549e-16
CCT5	3.24564157693275e-20	-1.00689265967996	0.155	0.358	9.9472423049835e-16
BNIP3L	3.38035721783604e-20	1.41631789546447	0.259	0.137	1.03601188012239e-15
TMEM14A	3.48175063416431e-20	-2.49094987667862	0.024	0.175	1.06708693435868e-15
GALE	3.49337400528374e-20	-2.40533796973659	0.027	0.18	1.07064926513936e-15
FAT1	3.57974827706778e-20	-2.49987563393464	0.035	0.188	1.09712125195573e-15
C14orf166	3.78504218596229e-20	-0.574020828326038	0.206	0.445	1.16003972915372e-15
HDHD3	3.9828712442344e-20	-2.68901323718256	0.022	0.171	1.22067037893296e-15
EIF3J	4.31272490712869e-20	-1.07730863546499	0.12	0.316	1.3217639295368e-15
ITGA4	4.85950891788955e-20	1.84962679158489	0.06	0.014	1.48934229315479e-15
MUC12	5.22426611991862e-20	-3.29669205079425	0.022	0.169	1.60113308043266e-15
PTGES3	5.26648819120145e-20	-0.509553155970727	0.521	0.729	1.61407330083942e-15
RP11-24F11.2	5.4199138234371e-20	3.88237578462583	0.016	0.001	1.661095188607e-15
C12orf57	5.70501759658219e-20	-0.7673122854699	0.151	0.362	1.74847379300051e-15
KLK1	6.46343601890259e-20	-3.71697506668424	0.022	0.167	1.98091387107327e-15
TRIM31	6.58099720103215e-20	-3.80170230871107	0.018	0.161	2.01694402217233e-15
VAT1	6.61300364332818e-20	2.13570642517177	0.097	0.03	2.02675335660722e-15
CORO1C	7.22149042734876e-20	1.69456997752187	0.202	0.097	2.21324238617385e-15
ZDHHC9	7.23814810693602e-20	-3.69442838728662	0.007	0.145	2.21834763181375e-15
SERPINF1	7.26297209419118e-20	2.37494314855441	0.047	0.009	2.22595568742771e-15
ST6GALNAC1	7.48505318080138e-20	-3.07320008458964	0.022	0.168	2.29401909885201e-15
BAIAP2L1	7.56001188689478e-20	-3.6579911415135	0.011	0.15	2.31699244309551e-15
MOB1A	9.31345818761002e-20	1.35411573505416	0.322	0.198	2.85438866533872e-15
ATP13A3	9.45091502395252e-20	1.73174713442261	0.213	0.106	2.89651643654097e-15
MKNK1	9.98967707686574e-20	1.91471107086731	0.131	0.05	3.06163623051781e-15
CDC42EP1	1.0055814028294e-19	-2.92885006507228	0.016	0.159	3.08190588339154e-15
COX7A2L	1.03821313888186e-19	-0.507359374919782	0.193	0.431	3.18191562804512e-15
PLA2G2A	1.04160139145433e-19	-2.6533143879553	0.044	0.199	3.19229994452923e-15
SCARF1	1.05559165967846e-19	2.34248519818337	0.038	0.007	3.23517731858254e-15
LRP10	1.11230541935501e-19	-1.4217150648827	0.067	0.24	3.40899364923923e-15
TRMT112	1.13152342813995e-19	-0.60100845823335	0.233	0.468	3.46789300256333e-15
F12	1.14125475888463e-19	-4.22209372317708	0.007	0.143	3.49771758502963e-15
SSBP1	1.18037960641899e-19	-0.648637504735961	0.231	0.459	3.61762741775293e-15
NDUFAB1	1.19297814938207e-19	-0.526826920701917	0.219	0.458	3.65623943222616e-15
HEXA	1.24148828696638e-19	1.84679802677805	0.193	0.091	3.80491330189458e-15
RABL6	1.26704859653866e-19	-1.62074201580617	0.064	0.231	3.8832505386717e-15
BIK	1.30451788476803e-19	-2.49424272656077	0.027	0.176	3.99808641323706e-15
SRM	1.39086935071597e-19	-1.76419715091022	0.058	0.222	4.26273638607429e-15
ARHGAP31	1.42733860388222e-19	2.91625776437274	0.031	0.005	4.37450735317823e-15
SLC35A3	1.4790540726715e-19	-1.72749041654741	0.055	0.217	4.53300492192362e-15
ETFB	1.48605628064568e-19	-0.816180988017692	0.151	0.359	4.55446528892288e-15
HSPA1A	1.49468531280869e-19	0.725292180625358	0.344	0.195	4.58091154669608e-15
SUSD6	1.60061863465664e-19	1.81957744898194	0.133	0.05	4.90557599149568e-15
ISOC2	1.65179474030558e-19	-1.50919490508636	0.047	0.209	5.06242052008853e-15
LIPH	1.70670595864499e-19	-3.93468452207955	0.013	0.15	5.23071242205516e-15
SORD	1.71878136410958e-19	-2.58821198476574	0.026	0.171	5.26772112472303e-15
TM9SF3	1.81650000054092e-19	-0.706726569026275	0.197	0.421	5.56720920165783e-15
EIF3D	2.00224725689981e-19	-0.830645793558036	0.138	0.339	6.13648739294653e-15
RP11-532F12.5	2.00332749850809e-19	-3.74312219062382	0.009	0.145	6.13979811742758e-15
GPR141	2.01204703911711e-19	4.02280554308902	0.011	0.001	6.16652176548611e-15
LDLR	2.06131823206398e-19	-1.98665069768221	0.036	0.19	6.31752811762969e-15
DUS1L	2.46948772136742e-19	-1.73760043635934	0.046	0.204	7.56848596844685e-15
PSMA5	2.68208203687161e-19	-0.982422235641355	0.126	0.318	8.2200450266041e-15
PTPRJ	2.78190652752435e-19	2.0829563808904	0.118	0.043	8.52598712555664e-15
CMTM6	2.78725772293046e-19	1.3527937294767	0.353	0.233	8.54238746923728e-15
TKT	2.93075541467377e-19	-0.597718142855078	0.226	0.457	8.98217919489216e-15
CEACAM1	2.9424044682436e-19	-4.00615737546976	0.018	0.157	9.01788121427299e-15
SSR2	2.97853016516979e-19	-0.495822986917981	0.324	0.562	9.12859925021239e-15
TRIM28	3.15635072588305e-19	-1.33986311280289	0.084	0.258	9.67358370468636e-15
PSMG4	3.17340791421954e-19	-2.48023808534381	0.016	0.158	9.72586057550003e-15
PNN	3.18184902623359e-19	-1.38338211847433	0.077	0.249	9.7517308956007e-15
FMNL3	3.45705834884855e-19	2.35829836555819	0.053	0.012	1.0595192427551e-14
MRPL3	3.4932565684865e-19	-1.23678843860808	0.086	0.263	1.07061327310974e-14
AOC1	3.52235048344165e-19	-2.63291361717183	0.02	0.162	1.0795299761652e-14
SH3BGRL3	3.55086111179933e-19	0.533946442434447	0.987	0.885	1.08826791354426e-14
GSKIP	3.57345949987812e-19	-2.20141543566843	0.042	0.194	1.09519386752264e-14
RAD23A	3.94816626383469e-19	-0.89866406756382	0.142	0.339	1.21003399654006e-14
HMGB3	3.98605397720258e-19	-1.94285054907046	0.04	0.193	1.22164582293305e-14
TOX3	4.0746366790924e-19	-3.37006284209509	0.011	0.146	1.24879464940824e-14
EPS8L2	4.08726662747923e-19	-3.495660029542	0.011	0.146	1.25266547598984e-14
HOXB9	4.26912037592956e-19	-2.8142404898765	0.022	0.163	1.30840001281489e-14
AES	4.39199706425708e-19	-0.924287579344888	0.148	0.342	1.34605926025351e-14
PTPRK	4.69293658087575e-19	-4.15513356095698	0.007	0.139	1.4382912033068e-14
MRPL37	4.85654598035181e-19	-1.52404765980901	0.053	0.212	1.48843421205822e-14
WBSCR22	4.86255000531138e-19	-1.24475921886318	0.08	0.254	1.49027432562783e-14
CCT8	4.87736355255064e-19	-0.763593695535146	0.171	0.38	1.49481438158572e-14
RP11-48O20.4	4.88376320460795e-19	-4.45240768533296	0.009	0.142	1.49677574694824e-14
HMGCS1	4.93989564327037e-19	-2.04707855102348	0.044	0.198	1.5139792167495e-14
RP11-160E2.6	4.99227421508478e-19	3.11364762807483	0.031	0.005	1.53003220143918e-14
AZGP1	5.18783199067916e-19	-3.92012287562012	0.011	0.145	1.58996674850335e-14
TMED2	5.42357515111859e-19	-0.558799305123346	0.215	0.441	1.66221731231483e-14
MUC5B	5.67447568864415e-19	-2.12575526416645	0.04	0.19	1.73911330905566e-14
LRP1	5.68103803041617e-19	1.95564382603874	0.179	0.082	1.74112453556195e-14
CACYBP	5.70966169806531e-19	-0.909723643811498	0.128	0.324	1.74989711722306e-14
NR1H3	5.84640899266544e-19	2.56544527447142	0.075	0.021	1.7918074280721e-14
NDUFA12	6.06369361727742e-19	-0.641119403177519	0.184	0.404	1.85840081982318e-14
RAB2A	6.44982261377164e-19	-0.783323612286598	0.177	0.383	1.97674163466873e-14
NPC1	6.74921131628238e-19	2.32249484320406	0.087	0.027	2.06849828421422e-14
MAPK13	6.9548701715762e-19	-2.30803424600156	0.029	0.174	2.13152861018467e-14
ADAM28	7.06904949483659e-19	1.86745201841013	0.067	0.017	2.16652228917752e-14
ILF2	7.15304686556699e-19	-1.07215007686369	0.1	0.281	2.19226580335897e-14
ABLIM1	7.16601493052503e-19	-2.24883608716441	0.033	0.179	2.19624025590731e-14
PMEPA1	7.5326802099904e-19	-2.74308479754635	0.035	0.18	2.30861583075786e-14
ASL	7.6181400319842e-19	-1.65014613451988	0.053	0.212	2.33480755700252e-14
AHR	7.87604127139492e-19	1.81357995478274	0.175	0.079	2.41384912885711e-14
NONO	7.89922519409231e-19	-0.896973104258055	0.135	0.333	2.42095453748541e-14
SASH1	8.03919633279931e-19	2.53765427604585	0.056	0.013	2.46385289207633e-14
WFDC2	8.23396638987191e-19	-3.56073984586533	0.016	0.154	2.52354601916794e-14
MORF4L2	8.25549770053928e-19	-0.884654376715102	0.16	0.361	2.53014493526128e-14
KDELR2	8.27691141870589e-19	-0.527765568196155	0.352	0.583	2.53670781160498e-14
SIGMAR1	8.46667328098795e-19	-2.73653261175736	0.016	0.154	2.59486602715719e-14
GARS	8.53752918524418e-19	-1.86223739705232	0.042	0.194	2.61658194469364e-14
SOD3	8.64690284098467e-19	-4.16211398555007	0.011	0.144	2.65010278270498e-14
ST13	8.65855329477574e-19	-0.621070443394348	0.217	0.439	2.65367341378287e-14
EFCAB4A	8.67344189751629e-19	-2.6531659143898	0.016	0.154	2.65823647275079e-14
AP2B1	9.77644240060649e-19	-1.33327171414004	0.077	0.246	2.99628406693788e-14
HDLBP	9.89613229096038e-19	-0.950950357660451	0.122	0.311	3.03296662453354e-14
RASSF7	1.00745407697628e-18	-2.27557049071215	0.027	0.172	3.08764525511691e-14
SDC4	1.01629258934833e-18	-1.62251120878808	0.067	0.231	3.11473352783475e-14
NR2F2	1.15471283283185e-18	-2.95072224554979	0.018	0.155	3.53896389006305e-14
FABP1	1.24987029290172e-18	-3.36161144523055	0.16	0.318	3.83060247368518e-14
IKBIP	1.25508900840871e-18	2.27929710305604	0.069	0.019	3.84659679297103e-14
TRAF4	1.3007177264614e-18	-2.89101184916455	0.016	0.152	3.98643968805889e-14
C2orf74	1.33889642040999e-18	2.36597229344361	0.033	0.005	4.10344974927253e-14
FHAD1	1.34336390076337e-18	3.2051275706808	0.022	0.003	4.11714168305958e-14
RP5-1011O1.3	1.35497506458929e-18	2.7916228734413	0.024	0.003	4.15272757795326e-14
KIAA0930	1.39042890404781e-18	1.96170398358997	0.109	0.038	4.26138650512572e-14
MIEN1	1.50771364301904e-18	-1.20583871197896	0.095	0.269	4.62084077312474e-14
HIGD2A	1.54977294206347e-18	-0.450130339898022	0.251	0.496	4.74974411283612e-14
GLRX5	1.69215446794016e-18	-1.43110647006374	0.069	0.232	5.18611501334301e-14
MRAS	1.76103940258436e-18	3.72306993218562	0.02	0.002	5.39723356104055e-14
KIF9	1.77557432626041e-18	-2.50593643990891	0.015	0.15	5.4417801951229e-14
EPB41L4A-AS1	1.83331662554156e-18	-2.27965818029631	0.026	0.168	5.61874879395978e-14
TSPYL5	1.8760942455307e-18	4.21214799835858	0.011	0.001	5.74985364370249e-14
TMED3	1.9407433751529e-18	-1.33575538107511	0.071	0.237	5.94799029616861e-14
EIF3E	1.94561724672263e-18	-0.65670036887579	0.823	0.833	5.96292773775551e-14
MAOA	2.05726496291698e-18	-3.3844781281747	0.015	0.147	6.30510565834797e-14
SYNE2	2.08253026577779e-18	-3.23554779935459	0.013	0.145	6.38253875855577e-14
DNAJC15	2.13174400325233e-18	-0.744355779817933	0.197	0.408	6.53336902116775e-14
CREBL2	2.24444233508444e-18	1.91482129056051	0.118	0.044	6.8787668685668e-14
TNNC2	2.49123864688412e-18	-3.86192817964424	0.007	0.135	7.63514820497044e-14
EIF3L	2.6239487704781e-18	-0.780522314132199	0.171	0.374	8.04187819176128e-14
ITGA2	2.65808876720067e-18	-3.04136027232848	0.016	0.15	8.14651045371661e-14
CREB5	2.68701672825966e-18	2.33872964162573	0.067	0.018	8.2351688687702e-14
RP11-462G2.1	2.69178967349756e-18	-3.64694482261656	0.015	0.147	8.24979699133533e-14
CCDC34	2.74500837184031e-18	-2.7046599490164	0.018	0.153	8.41290165801619e-14
SIVA1	2.81729360210979e-18	-0.966369966560882	0.131	0.321	8.63444143174607e-14
HACD3	2.94218814625242e-18	-1.5101746729369	0.056	0.213	9.01721823063441e-14
MYO1D	3.2853062310651e-18	-2.89690594177218	0.015	0.146	1.00688065369683e-13
STK17B	3.33518452423335e-18	1.14505960015292	0.197	0.09	1.02216735298704e-13
MXD1	3.54404512963268e-18	1.20684095112411	0.251	0.135	1.08617895132983e-13
BNC2	3.6658129769753e-18	3.52530588361821	0.015	0.001	1.12349836118339e-13
CFTR	3.77738839978893e-18	-4.48928526049246	0.005	0.13	1.15769399676731e-13
CENPW	3.81990587209798e-18	-2.3511570520135	0.033	0.175	1.17072475168059e-13
CXCR4	4.07852638075289e-18	0.245094977307542	0.311	0.159	1.24998676517315e-13
SRRM2	4.23287904770019e-18	-0.658498391161426	0.193	0.407	1.29729277053915e-13
MDFIC	4.2793673482074e-18	1.86491711272481	0.06	0.015	1.3115405048786e-13
SEM1	4.40160787681534e-18	-0.42946601896167	0.546	0.742	1.34900478208637e-13
PTMS	4.50618857932128e-18	-1.04673613939565	0.195	0.386	1.38105667579039e-13
COX7A2	4.61314524187704e-18	-0.368348367915254	0.98	0.961	1.41383675373047e-13
AKR7A3	4.66215836755848e-18	-3.26188435101836	0.009	0.137	1.42885829648932e-13
ENTPD1	4.73504847786002e-18	1.13100955939158	0.113	0.039	1.45119765749454e-13
NDUFA9	4.87940593235405e-18	-1.25572590740456	0.086	0.253	1.49544033014787e-13
MRPL13	4.90648049484787e-18	-1.1121407657387	0.104	0.279	1.50373814206098e-13
ADRBK2	4.92390464167531e-18	2.43768560306604	0.053	0.012	1.50907829458065e-13
ERBB2	4.9595142974987e-18	-4.06667538678404	0.007	0.133	1.5199919418974e-13
PHC2	5.37282833658858e-18	1.84716207564025	0.162	0.072	1.64666442859767e-13
MRPL34	6.12701355863223e-18	-1.33685796578129	0.058	0.216	1.87780711544960e-13
RBMX	6.16246852625803e-18	-0.777250172929673	0.175	0.375	1.88867335392756e-13
MRPL21	6.22724315742907e-18	-1.18292121590039	0.069	0.232	1.90852548288886e-13
GNL3	6.31070602805889e-18	-1.39734608788646	0.058	0.215	1.93410518347949e-13
C20orf24	6.65684670168419e-18	-0.733025454303454	0.16	0.361	2.04019037713217e-13
HOMER3	6.776325270595e-18	2.64027719401578	0.055	0.013	2.07680816893195e-13
CAP1	6.97058337995135e-18	1.1003318441944	0.479	0.393	2.13634439428749e-13
CD1D	7.19981196159627e-18	3.00248790439292	0.024	0.003	2.20659836999002e-13
NOB1	7.31286653151919e-18	-2.19894956556043	0.027	0.166	2.24124733458e-13
FN1	7.36811088275539e-18	1.82897850786396	0.097	0.032	2.25817862334687e-13
NPM3	7.42196492882191e-18	-2.02172007505035	0.033	0.175	2.27468381138534e-13
IRF5	7.43556762956296e-18	2.75698787074955	0.038	0.007	2.27885276710846e-13
RNPS1	7.43874806040036e-18	-0.767327157158147	0.115	0.301	2.2798275055515e-13
MGLL	7.49566145413718e-18	-1.84579702786701	0.04	0.186	2.29727032246396e-13
CYCS	7.5067838301612e-18	-0.511868835797245	0.627	0.78	2.3006791082678e-13
PSMG3	7.70701854967249e-18	-1.91017802780211	0.031	0.172	2.36204704510363e-13
GSTP1	7.83831295804362e-18	-0.614531171919437	0.978	0.953	2.40228615538121e-13
PSMB7	7.95110881773492e-18	-0.73952234567531	0.169	0.373	2.4368558304594e-13
C10orf11	8.44787600680183e-18	2.33938964075641	0.066	0.018	2.58910503856462e-13
AOAH	8.84623087234833e-18	2.2218572093385	0.084	0.026	2.71119283775732e-13
JUNB	8.88108052050216e-18	0.424618130331831	0.874	0.695	2.7218735579235e-13
SATB2	9.03489674665974e-18	-3.48879914520807	0.011	0.138	2.76901515491628e-13
PHPT1	9.0461460726088e-18	-0.663873806960349	0.168	0.37	2.77246284833314e-13
PCLAF	9.5567584421764e-18	-2.24654855512982	0.029	0.167	2.92895532735822e-13
ARL11	9.63318523983998e-18	2.80151567819973	0.04	0.008	2.95237861230616e-13
ATF4	9.65442714031204e-18	-0.714207791294361	0.158	0.358	2.95888882996283e-13
AP2S1	1.03576251322879e-17	1.18270867293754	0.497	0.434	3.1744049505436e-13
TMEM63A	1.08900111850658e-17	-1.90856402860506	0.042	0.187	3.33757062799895e-13
H2AFV	1.13772065736841e-17	-0.747024231695621	0.197	0.403	3.4868862707027e-13
KCNJ15	1.14018806406309e-17	3.06950760573425	0.02	0.002	3.49444837874055e-13
ZC3H15	1.15457480960834e-17	-0.637092381189223	0.166	0.371	3.53854087648765e-13
LAMB3	1.16282048745292e-17	-2.42133991947872	0.027	0.163	3.5638122299457e-13
ENC1	1.17325969771224e-17	-2.4751819583507	0.027	0.163	3.59580632154848e-13
HADH	1.19587489023591e-17	-2.07508977208064	0.031	0.17	3.66511736359501e-13
MRPL32	1.19637288143144e-17	-1.304046195741	0.053	0.206	3.66664360701108e-13
RDX	1.2044703790711e-17	1.87291545537676	0.093	0.03	3.69146081777711e-13
PSMC4	1.21408445488876e-17	-1.37542372736364	0.062	0.219	3.72092603734308e-13
METTL7A	1.2334038666781e-17	1.70805751979489	0.131	0.052	3.78013617059503e-13
A1BG	1.29873037853042e-17	1.96944917436632	0.06	0.015	3.98034886412002e-13
HSP90AB1	1.35793376771642e-17	-0.531327164018057	0.987	0.942	4.16179541129728e-13
LEFTY1	1.3678661274315e-17	-5.04354270814035	0.007	0.13	4.19223610735205e-13
HERPUD1	1.4406591373071e-17	1.21502414341874	0.432	0.31	4.41533212401881e-13
MRPL18	1.51042412601263e-17	-0.940715125816733	0.093	0.265	4.62914786140351e-13
RND3	1.60654900844941e-17	-2.32549656958668	0.031	0.168	4.92375140109576e-13
TET2	1.74530578589259e-17	1.97229273588886	0.1	0.035	5.34901317260362e-13
SMARCA4	1.79483637617689e-17	-1.50151985506125	0.053	0.203	5.50081452570692e-13
DYSF	1.87011272106385e-17	3.40551137108349	0.02	0.002	5.7315214675165e-13
QARS	1.88771417466385e-17	-1.2004919196927	0.067	0.225	5.78546640250978e-13
STX12	1.89673675253938e-17	1.71045131558743	0.151	0.065	5.8131187991827e-13
ATIC	1.91305905750061e-17	-1.8725366705362	0.038	0.18	5.86314339942786e-13
PITX1	2.03598342429591e-17	-4.06891691534764	0.007	0.129	6.2398819987821e-13
CPNE1	2.13440213129285e-17	-1.68360666290418	0.067	0.22	6.54151565198633e-13
C6orf132	2.16520994068226e-17	-4.00302390511274	0.005	0.126	6.635935426203e-13
SHROOM3	2.20198310789971e-17	-2.82496879975877	0.013	0.139	6.74863782909103e-13
MRPL42	2.24555936870749e-17	-1.39889479765181	0.066	0.221	6.88219035321472e-13
FOXA2	2.28203822947226e-17	-3.84366347823431	0.009	0.131	6.99399076568658e-13
NOP58	2.29825793008205e-17	-1.43907874530384	0.067	0.222	7.04370090411548e-13
NFIB	2.34467713725459e-17	-3.42770002969284	0.011	0.135	7.18596649025787e-13
AXIN2	2.34872517570708e-17	-5.05771988402139	0.004	0.122	7.19837291850706e-13
RILPL2	2.39003011665927e-17	1.70374584947257	0.115	0.043	7.32496430153732e-13
LPXN	2.41595795499923e-17	1.45146925410834	0.098	0.033	7.40442794048165e-13
NDUFS3	2.42103710363773e-17	-1.12216382098462	0.089	0.259	7.41999451522893e-13
EFNB2	2.50795659684872e-17	-2.88903615570789	0.018	0.146	7.68638537802196e-13
EIF5B	2.52145803729474e-17	-0.636537391745606	0.195	0.403	7.72776459270093e-13
PSMG1	2.56878298808435e-17	-1.8190009310418	0.04	0.182	7.8728061018809e-13
C8orf4	2.65247660499421e-17	-2.17050238579124	0.026	0.159	8.12931029898624e-13
MYO10	2.67569849065645e-17	-3.82067050793653	0.009	0.131	8.20048073416388e-13
MAP2K2	2.69563754222537e-17	-1.06497628515294	0.109	0.28	8.26158993941232e-13
ICOSLG	2.8098801371463e-17	2.81388082816803	0.044	0.009	8.61172064432599e-13
CLN8	2.81824428575619e-17	1.91632232170761	0.109	0.04	8.63735508698559e-13
ATP5G3	3.00547473013658e-17	-0.475334375142087	0.927	0.919	9.2111789529226e-13
MMADHC	3.0218851799006e-17	-1.04310707559363	0.086	0.252	9.26147369935937e-13
ATP9A	3.4376747767111e-17	-3.64682934812124	0.009	0.131	1.05357856556642e-12
FCHSD2	3.44442655951493e-17	2.06935603370626	0.058	0.015	1.05564785196014e-12
TOMM40	3.4728629996918e-17	-1.41111603175208	0.058	0.209	1.06436305214554e-12
FAM83H	3.5291788539133e-17	-3.97540927144122	0.007	0.127	1.08162273514735e-12
KRT10	3.63518863895138e-17	-0.785931395578911	0.142	0.329	1.11411261406582e-12
ARGLU1	3.63941971297769e-17	-1.18650936387883	0.128	0.3	1.1154093536334e-12
ILF3	3.7285038695649e-17	-1.20941217147233	0.075	0.233	1.14271186594425e-12
C9orf152	4.1641713814417e-17	-2.67490168476015	0.018	0.145	1.27623524498425e-12
NDUFA5	4.20233356779046e-17	-0.970251860853617	0.104	0.275	1.28793119185642e-12
NDUFA10	4.34301909262998e-17	-0.935540156787217	0.095	0.265	1.33104849150924e-12
SLC25A1	4.36195448477746e-17	-1.5521503555567	0.049	0.196	1.33685181049459e-12
CMTM8	4.4266833400981e-17	-3.91280547025149	0.005	0.124	1.35668991007327e-12
CNN3	4.90900493798764e-17	-3.44082810290982	0.013	0.135	1.50451183339445e-12
EIF4A1	5.04143924520605e-17	-0.730050280044288	0.189	0.388	1.54510029987075e-12
SLFN12	5.11872241625515e-17	2.84054277590661	0.024	0.003	1.56878604613388e-12
PFN1	5.20399856830783e-17	0.417521283826606	0.991	0.947	1.59492148121498e-12
CTD-2001E22.2	5.54802398840344e-17	-2.9571048595147	0.016	0.141	1.70035839196589e-12
COX5A	5.57758799881366e-17	-0.466301849943206	0.798	0.855	1.70941916987641e-12
C17orf89	6.01846052289376e-17	-1.04940355572525	0.078	0.242	1.84453778105648e-12
RNF126	6.07624928352866e-17	-2.4333925126872	0.024	0.153	1.86224888041586e-12
CISD1	6.18038186151552e-17	-1.00943143494956	0.086	0.25	1.89416343291728e-12
TMEM97	6.27331158391106e-17	-2.78618046454751	0.013	0.136	1.92264453423706e-12
ROCK2	6.48296323653744e-17	-1.77246954394703	0.053	0.196	1.98689857273399e-12
OCLN	6.50403513558381e-17	-3.29132226469614	0.011	0.132	1.99335668835373e-12
CHCHD10	7.03223398324179e-17	-0.663091553164637	0.483	0.643	2.15523907118395e-12
FAM60A	7.05165750309049e-17	-1.5436169342607	0.058	0.206	2.16119199154717e-12
NDUFS8	7.10981208425492e-17	-0.507886058733813	0.199	0.407	2.17901520758245e-12
CAPN1	7.3475779464208e-17	-1.08261776554626	0.087	0.249	2.25188568901905e-12
EIF4B	8.92704965125891e-17	-0.604624662530131	0.217	0.422	2.73596217711783e-12
SNORD3B-2	8.97803892749138e-17	2.68475196024882	0.044	0.009	2.75158937049756e-12
PDHA1	9.0589345758099e-17	-1.36794483674762	0.06	0.21	2.77638226879422e-12
PFDN5	9.30925845772804e-17	0.567067597796355	0.987	0.935	2.85310153212449e-12
FAM136A	9.31512023367444e-17	-1.27020821595573	0.055	0.204	2.85489804921654e-12
SLC25A3	9.93001203519636e-17	-0.401656671291053	0.851	0.887	3.04335008854698e-12
CCDC64B	1.00368276631145e-16	-4.30463302333963	0.005	0.121	3.07608694219133e-12
TSHZ3	1.07657167864746e-16	3.42810372459284	0.016	0.002	3.29947688071873e-12
ACOT7	1.08164790536917e-16	-2.73584878899737	0.02	0.145	3.31503450037542e-12
CMAS	1.13557153155523e-16	-1.32888957604474	0.069	0.222	3.48029962991048e-12
HNRNPR	1.33740402275346e-16	-1.09239237320652	0.113	0.28	4.09887584893479e-12
CISD3	1.36868141359276e-16	-0.635302981469447	0.146	0.334	4.19473479637909e-12
TMEM52B	1.37133966520336e-16	3.35538088217589	0.013	0.001	4.20288180591527e-12
JDP2	1.38811699161632e-16	2.24214735889542	0.077	0.024	4.25430095590568e-12
C21orf59	1.39291991010188e-16	-1.80279649213379	0.033	0.167	4.26902094048024e-12
NDUFS6	1.43355967737655e-16	-0.421302455941056	0.475	0.693	4.39357369922366e-12
CFDP1	1.47925244438914e-16	-1.32286252558271	0.082	0.237	4.53361289156382e-12
STRAP	1.47970038178042e-16	-0.931501163718557	0.133	0.311	4.53498573008064e-12
RBM3	1.52457890180809e-16	-0.480949987253162	0.366	0.58	4.67252941826145e-12
GPR132	1.60241493210901e-16	2.28944475725422	0.031	0.005	4.91108128392769e-12
PSMB8	1.61730447523044e-16	-0.846986428445695	0.171	0.353	4.95671475568624e-12
H1F0	1.61964008379521e-16	-1.06451156865564	0.093	0.257	4.96387292881556e-12
DNPEP	1.62885393040881e-16	-1.35389759947026	0.056	0.204	4.99211152591691e-12
RPL21	1.63754226311257e-16	-0.441666848450522	0.998	0.992	5.01873952798741e-12
AP000295.7	1.65799530187114e-16	3.03191062248013	0.029	0.005	5.08142400117466e-12
DDX18	1.70404246350428e-16	-0.654089188134659	0.148	0.337	5.22254934214792e-12
MT-ND2	1.73443066590952e-16	-0.437176096324781	1	0.997	5.31568310487949e-12
PI3	1.76819679226127e-16	-3.83393684548834	0.024	0.149	5.41916952892233e-12
CDC37	1.76882941986253e-16	-0.851842581875136	0.144	0.324	5.4211084059947e-12
MPG	1.91544242494614e-16	-1.33229179321902	0.056	0.203	5.87044794397494e-12
CDK2AP2	2.06400960025095e-16	-1.44764127668251	0.064	0.212	6.32577662284911e-12
SSU72	2.13995801514351e-16	-0.595569637727561	0.16	0.357	6.55854332481182e-12
GSTK1	2.18608327806961e-16	-0.676063287147824	0.188	0.391	6.69990803062775e-12
PLA2G16	2.25721230276527e-16	-1.96348726203622	0.047	0.185	6.91790426551501e-12
KIF5B	2.27835008243962e-16	-0.668863965424338	0.231	0.432	6.98268733266094e-12
PIN4	2.35545503157643e-16	-0.928245366668639	0.08	0.24	7.21899858077543e-12
MECOM	2.41145145611804e-16	-3.92470560645005	0.007	0.122	7.39061642271058e-12
COX7C	2.47223028740546e-16	-0.323046356353922	0.985	0.975	7.57689138484025e-12
DNAJC2	2.6240368063282e-16	-1.69185627671269	0.036	0.171	8.04214800403467e-12
METTL5	2.73592920688798e-16	-0.865386812040205	0.095	0.258	8.3850758332703e-12
DGAT1	2.80560924774672e-16	-1.82409969162764	0.053	0.191	8.59863122249414e-12
CELF2	2.85176647964938e-16	1.25281408421061	0.213	0.109	8.74009390682943e-12
POP7	2.91369279912689e-16	-1.50053017333337	0.042	0.18	8.92988569076408e-12
NUTF2	2.92267562841785e-16	-1.05351022852187	0.091	0.252	8.95741626597502e-12
MLXIP	3.08746752616139e-16	-1.27673523854293	0.071	0.222	9.46247047417943e-12
BANF1	3.13332939368232e-16	-0.623377280794224	0.166	0.357	9.60302792575757e-12
ETV4	3.24964670848993e-16	-3.1753440020578	0.011	0.128	9.95951723217992e-12
LINC00493	3.41149189040027e-16	-0.616311486478156	0.197	0.397	1.04555403456988e-11
JTB	3.43366650208188e-16	-0.368833289042701	0.352	0.586	1.05235010955805e-11
HMGN1	3.56705550521201e-16	-0.450202095185618	0.787	0.848	1.09323117123738e-11
PRDX1	3.64386052496958e-16	0.633298115788919	0.911	0.858	1.11677037369268e-11
NUDT8	3.69294872572514e-16	-2.97671219214269	0.015	0.133	1.13181492546024e-11
FKBP5	3.73726572413086e-16	1.25964600837759	0.153	0.067	1.14539719913163e-11
FNIP2	4.25180518526802e-16	1.79763796192703	0.173	0.084	1.30309325318094e-11
ITPR2	4.38761013341116e-16	1.60720338612475	0.16	0.074	1.34471475368785e-11
POLR2K	4.42595783684277e-16	-0.860843717132827	0.158	0.335	1.35646755783557e-11
SNRPA	4.6616203205419e-16	-1.78788341887427	0.042	0.176	1.42869339583968e-11
PSMB1	4.73848344420319e-16	-0.418124089109053	0.419	0.633	1.45225040597939e-11
PRAP1	4.96549052197222e-16	-3.84288307464683	0.013	0.129	1.52182353517405e-11
PPP1R14D	4.98927591976331e-16	-3.4301825854228	0.011	0.126	1.52911328388906e-11
FOSL2	4.99559559118129e-16	1.34849449659065	0.235	0.131	1.53105013678524e-11
PPP1R35	5.01496291766926e-16	-2.69244002757419	0.011	0.127	1.53698583500728e-11
ARHGAP32	5.05121190643785e-16	-2.37434093778535	0.022	0.145	1.54809542508507e-11
HAMP	5.0546646852924e-16	4.04927775445021	0.015	0.001	1.54915363274841e-11
BACH1	5.08402780178176e-16	1.7661386540775	0.118	0.047	1.55815284069007e-11
HINT2	5.31094971351349e-16	-1.27228195827829	0.06	0.206	1.62769986819762e-11
RPA3	5.32334611868629e-16	-0.990293259302986	0.109	0.272	1.63149911845498e-11
TUBA1C	5.55957734839672e-16	-0.657113551628845	0.209	0.411	1.70389926573663e-11
PRSS23	5.63079310747856e-16	-3.33458723245314	0.015	0.132	1.72572547158003e-11
PRRC2C	5.7824299162178e-16	-0.748541142010835	0.182	0.367	1.77219912072243e-11
SDCBP2	5.80650052955556e-16	-3.13067197886874	0.02	0.14	1.77957628229819e-11
METAP2	5.93230806543262e-16	-0.848081678717086	0.131	0.304	1.81813377589379e-11
CTBP2	6.11495989453737e-16	-1.00546778512916	0.093	0.252	1.87411290847781e-11
ARF1	6.15017267445247e-16	-0.387649817897681	0.288	0.522	1.88490492126619e-11
SYAP1	6.16366459024273e-16	-0.699917444924991	0.111	0.283	1.88903992361759e-11
ADI1	6.30210624298606e-16	-0.902455414088556	0.111	0.278	1.93146952135037e-11
ADGRE3	6.58215593785489e-16	3.19150368844255	0.013	0.001	2.01729915183377e-11
BUD31	6.9985022437611e-16	-0.679353043276813	0.138	0.32	2.1449009676679e-11
SLC25A4	7.42465913102196e-16	-3.08585308043721	0.015	0.131	2.27550953047561e-11
UCHL3	7.54173170456766e-16	-1.06448514911978	0.084	0.24	2.3113899328159e-11
HOXB6	7.66450377004734e-16	-3.54700945968764	0.013	0.127	2.34901711544411e-11
HOXA9	7.71742430573032e-16	-3.5533821277654	0.011	0.124	2.36523620122023e-11
DPY30	7.80784445658363e-16	-0.953243315965531	0.1	0.263	2.39294816905375e-11
DDX1	8.10140680449423e-16	-1.55175821830636	0.051	0.188	2.48291915744139e-11
TCEAL3	8.20527812743327e-16	2.1234980189197	0.067	0.02	2.51475364049575e-11
DTYMK	8.5488703098848e-16	-2.45891494805878	0.024	0.146	2.62005777257349e-11
MRPL16	8.66880231695463e-16	-1.76141363689523	0.047	0.181	2.65681453410025e-11
NT5C	8.83864347292997e-16	-1.03298711796615	0.069	0.219	2.70886745158358e-11
STXBP6	8.90645064557139e-16	-3.41675156642151	0.007	0.119	2.72964899385472e-11
PDCD2	9.23931281887262e-16	-1.30429331013954	0.06	0.203	2.83166459272808e-11
REPIN1	9.73357996428458e-16	-1.30400500589244	0.062	0.204	2.98314758745394e-11
B3GNT3	1.00400514392961e-15	-3.43650082746978	0.009	0.121	3.07707496511545e-11
SSRP1	1.00455244059844e-15	-1.3322461847808	0.067	0.212	3.0787523199461e-11
VPS51	1.03888296815082e-15	-1.5471948235703	0.053	0.19	3.18396852078864e-11
PPIC	1.04620089394672e-15	-1.26684191387438	0.06	0.204	3.20639649976791e-11
YIF1A	1.06344092832206e-15	-0.840780793386477	0.104	0.268	3.25923375712145e-11
DEGS2	1.07017870598982e-15	-2.93209195566689	0.013	0.128	3.27988369811761e-11
PPP1CC	1.08355504910323e-15	-0.66005926891137	0.14	0.315	3.32087951449159e-11
MYEOV2	1.09735959930255e-15	-0.445115633139004	0.239	0.454	3.36318769994245e-11
NOXO1	1.10241332396422e-15	-4.36654684641961	0.004	0.112	3.37867635528555e-11
CCNB1IP1	1.13148667054075e-15	-2.22083362319343	0.029	0.153	3.4677803478733e-11
PSTPIP2	1.14146870879232e-15	2.05295712690223	0.067	0.02	3.49837329870672e-11
CMSS1	1.17524432683133e-15	-1.97571004990597	0.026	0.149	3.60188881287266e-11
MT-CO3	1.18243731557716e-15	-0.477285433550168	1	0.998	3.62393388478087e-11
SEPHS2	1.1952005291879e-15	-1.48806614007118	0.064	0.204	3.66305058185509e-11
HSD11B2	1.2101121748191e-15	-4.03357860689174	0.007	0.117	3.70875179338557e-11
FBXW5	1.21183777982041e-15	-1.29219757418431	0.067	0.213	3.71404042759358e-11
SGK3	1.2204929892693e-15	1.88750040211762	0.109	0.042	3.74056691351256e-11
GNB2	1.24657467612245e-15	-0.518687097119315	0.186	0.383	3.82050206738009e-11
MSMO1	1.36574341636893e-15	-1.84112000602853	0.047	0.18	4.18573042248749e-11
CHMP2A	1.3702015298414e-15	-0.50534602344021	0.189	0.391	4.19939364865792e-11
PHF14	1.37753544103945e-15	-1.23998123340597	0.084	0.233	4.22187061969771e-11
RP11-76E17.3	1.43270173366575e-15	2.79359601490349	0.016	0.002	4.3909442733388e-11
RUVBL2	1.44723843337709e-15	-1.64333851717797	0.04	0.172	4.43549635061409e-11
IFRD2	1.50960733877733e-15	-1.90107617766938	0.027	0.151	4.62664457188475e-11
LMNA	1.59759337975936e-15	-0.334425380460402	0.257	0.479	4.8963041902865e-11
ATP5C1	1.6995302862034e-15	-0.392358841181318	0.304	0.529	5.20872042115617e-11
RBM8A	1.70595658182274e-15	-0.531486684856526	0.179	0.374	5.22841573197034e-11
PAIP1	1.77968151102382e-15	-1.3377008897689	0.055	0.193	5.4543678949858e-11
MRPL17	1.85159487851314e-15	-1.30110926566301	0.049	0.186	5.67476798366707e-11
RAPGEF1	1.8526343382497e-15	1.85567144824664	0.097	0.035	5.67795371986767e-11
CDHR5	1.88541329837864e-15	-3.36111124125057	0.016	0.131	5.77841467687084e-11
GCNT3	1.97139234611466e-15	-3.40525227055739	0.015	0.128	6.0419232623722e-11
TOP2A	1.99074752915464e-15	-3.90424783568184	0.013	0.125	6.10124302735314e-11
ZDHHC3	2.01704465596308e-15	-1.39327456468961	0.049	0.184	6.18183846159565e-11
RP11-281A20.2	2.1179480670675e-15	3.63424025517137	0.013	0.001	6.49108723594846e-11
TESC	2.16915731825405e-15	-1.88719522971101	0.047	0.179	6.64803334898502e-11
CHMP4C	2.24314146387371e-15	-2.92485561373284	0.011	0.122	6.87477995848015e-11
STUB1	2.25847281534426e-15	-0.686086710176637	0.12	0.292	6.92176748446708e-11
TRPM4	2.31036695940551e-15	-2.82600625414271	0.016	0.131	7.08081265718602e-11
NDUFAF2	2.3196614625419e-15	-1.53971093106294	0.046	0.178	7.10929845039840e-11
UBE2C	2.34178362924117e-15	-3.47903012162592	0.018	0.133	7.17709846689834e-11
P4HB	2.35993350243877e-15	-0.389198680514416	0.408	0.619	7.23272419827436e-11
RP11-21N3.1	2.42354496528916e-15	-1.76177681888296	0.031	0.156	7.42768060961822e-11
PTRHD1	2.42482806745177e-15	-1.11269270541849	0.066	0.212	7.43161306112617e-11
SUCLG2	2.57831499183424e-15	-1.11687347417451	0.067	0.211	7.90201978697359e-11
YDJC	2.58550025099289e-15	-2.22550766613039	0.022	0.141	7.924041169243e-11
CHPF	2.62496666911043e-15	-2.34499655822282	0.02	0.137	8.04499784748966e-11
BIRC5	2.65056302020573e-15	-3.12569561376961	0.016	0.13	8.12344554432653e-11
SCAND1	2.66891175830804e-15	-0.502386704162868	0.217	0.427	8.17968075686249e-11
MUC4	2.6759041678802e-15	-2.61478796645216	0.022	0.139	8.20111109371925e-11
C8orf59	2.67633794982929e-15	-0.816813144135322	0.153	0.326	8.20244054863680e-11
ATP5D	2.68971167540673e-15	-0.381902791497931	0.922	0.903	8.24342834278655e-11
WASHC4	2.85127405224058e-15	1.67273624727343	0.164	0.079	8.73858471530694e-11
PATJ	2.8544341043891e-15	-2.86068126752871	0.013	0.125	8.74826964313171e-11
ACER3	2.97782216656353e-15	1.95453018913306	0.129	0.056	9.12642937608391e-11
HSPB1	3.08372485806977e-15	-0.827879139741641	0.466	0.622	9.45099994501224e-11
TIMM17B	3.11789999982354e-15	-1.22516257476601	0.058	0.197	9.5557399194592e-11
FASN	3.1986359394716e-15	-2.2051993417194	0.029	0.15	9.80317942729256e-11
AP001187.9	3.33933760183114e-15	-4.04365207538943	0.005	0.112	1.02344018820921e-10
ZNF267	3.43788061613468e-15	1.69789940863836	0.098	0.036	1.05364165123296e-10
GSS	3.48335918766942e-15	-1.69932038855044	0.036	0.163	1.06757992383692e-10
WDFY4	3.48342157143291e-15	3.05163702732414	0.02	0.003	1.06759904321276e-10
NCOA7	3.57660899694204e-15	-1.27087358445567	0.069	0.211	1.0961591253828e-10
LACTB	3.60469076815395e-15	1.83835424324985	0.122	0.051	1.10476562662382e-10
DMKN	3.64541335102217e-15	-3.51298961500322	0.011	0.12	1.11724628382127e-10
ABL2	3.68421697460685e-15	2.03244629894145	0.102	0.039	1.12913881837751e-10
ATP2C2	3.68837865732626e-15	-4.48820713152411	0.004	0.108	1.13041429089735e-10
PLEK2	3.75145216407992e-15	-1.89872823176765	0.027	0.148	1.14974505924721e-10
TNS1	3.79099610529336e-15	2.9060805583805	0.029	0.005	1.16186448635031e-10
CCNG1	3.81763669431134e-15	-1.58396216653141	0.051	0.183	1.17002929407254e-10
NFIX	3.82271882832475e-15	-4.09166058790748	0.005	0.111	1.17158686650497e-10
ACAT2	3.8545645959442e-15	-2.05773255085231	0.026	0.146	1.18134695736498e-10
KARS	3.88809727077182e-15	-1.05188166158036	0.073	0.22	1.19162405154615e-10
NAPRT	4.03485231262187e-15	-0.868698507361294	0.1	0.256	1.23660153677235e-10
SERPINB5	4.1367568271782e-15	-3.05707957699212	0.015	0.126	1.26783323239357e-10
JUND	4.20910118643944e-15	0.497536472097269	0.754	0.636	1.29000533161996e-10
IFT57	4.2600765048484e-15	-2.17871356030418	0.015	0.128	1.30562824720594e-10
CLNS1A	4.40862773082856e-15	-0.858523179307271	0.102	0.262	1.35115622694434e-10
RAB11A	4.58441800125858e-15	-0.653903488825844	0.182	0.369	1.40503242902573e-10
RPS13	4.59079231027438e-15	-0.277467710839255	0.998	0.986	1.40698602725289e-10
SH3BGRL2	4.69425617556025e-15	-3.31697302333495	0.013	0.122	1.43869563268571e-10
GNG12	4.91350273627417e-15	-2.57667774327479	0.018	0.132	1.50589031861331e-10
XXbac-BPG32J3.19	4.93801077896375e-15	-4.38299574982953	0.009	0.116	1.51340154353681e-10
C19orf24	4.94022369019188e-15	-0.765472242061321	0.118	0.285	1.51407975657001e-10
MACROD1	5.02622893864856e-15	-2.34393742507244	0.022	0.137	1.54043864511701e-10
NOP16	5.06230777927191e-15	-3.5892252008303	0.005	0.111	1.55149608819126e-10
GSAP	5.23531100760629e-15	2.12075110769374	0.066	0.019	1.60451811761118e-10
CARD8	5.27508478291508e-15	1.62958665498652	0.089	0.031	1.61670798426781e-10
RPL34	5.42516403058521e-15	-0.294620894251753	1	0.995	1.66270427209376e-10
CASP1	5.45564620726673e-15	1.3112245650264	0.215	0.116	1.67204644960311e-10
RCN2	5.5376776115465e-15	-1.47344793587694	0.06	0.195	1.69718743438677e-10
CBLC	5.55850617934306e-15	-3.56584897477257	0.007	0.113	1.70357097384506e-10
DPP7	5.58778694151956e-15	1.38142908323546	0.264	0.161	1.71254494183691e-10
PLA2G15	5.64288832931371e-15	2.57730630611698	0.053	0.014	1.72943241516807e-10
RP11-58B17.1	5.96485853126712e-15	-1.22422838405106	0.067	0.21	1.82810984266275e-10
MRPS16	6.0008030577526e-15	-0.825053160760074	0.104	0.264	1.83912612114002e-10
C19orf38	6.02720343576595e-15	2.81606538412327	0.031	0.006	1.84721730899355e-10
FUT2	6.09058862132961e-15	-4.17473968785462	0.005	0.109	1.8666436006651e-10
RN7SL368P	6.18168171364169e-15	2.21669250772552	0.08	0.027	1.8945618115969e-10
PRAC1	6.25401459799097e-15	-4.90884844359679	0.005	0.109	1.91673039399227e-10
TUBA1A	6.33945056018504e-15	0.965043823525374	0.179	0.086	1.94291480768551e-10
GHITM	6.51362318644732e-15	-0.437569903588388	0.197	0.397	1.99629523418237e-10
ADGRG1	6.62769265816717e-15	-3.43552351910112	0.011	0.118	2.03125524587507e-10
IFITM1	6.63815965807852e-15	-2.08729357016552	0.027	0.146	2.0344631720079e-10
PSAT1	6.84957056612742e-15	-3.97250967235262	0.004	0.107	2.09925638710673e-10
SGPP1	6.88191047498197e-15	2.11339448532608	0.069	0.021	2.10916792237247e-10
CLRN3	7.07733361406432e-15	-2.29059062917376	0.024	0.139	2.16906120603843e-10
CSNK2B	7.16766111647106e-15	-0.474616046356023	0.171	0.361	2.19674477897605e-10
SNRPD3	7.19192543406e-15	-0.569831154781342	0.16	0.341	2.20418130703071e-10
MANBA	7.47437465926806e-15	1.93474936642383	0.086	0.03	2.29074634557247e-10
SLC52A2	7.66810481985194e-15	-1.4692508785938	0.047	0.178	2.35012076518822e-10
MAD2L1	8.0291199043979e-15	-2.7881818484685	0.016	0.128	2.46076466829987e-10
MAF1	8.62323092148086e-15	-1.40911258298642	0.06	0.195	2.64284781281545e-10
ENSA	8.64970836785851e-15	-0.716328249759977	0.133	0.299	2.65096262058128e-10
KTN1	8.77658660149913e-15	-0.3659651868605	0.233	0.444	2.68984826162745e-10
COPS6	8.94842843572056e-15	-1.06692461756699	0.084	0.231	2.74251434697964e-10
APBB1IP	9.0486263155433e-15	1.2847182110563	0.073	0.023	2.77322299318771e-10
LSM5	9.21328692989008e-15	-0.546423233313408	0.246	0.448	2.82368817827271e-10
GAL	9.49966535576211e-15	-4.57013909234252	0.004	0.105	2.91145743823397e-10
PTGES2	9.72887143393286e-15	-1.35928093762582	0.051	0.183	2.98170451707174e-10
NDUFA7	9.74675407663531e-15	-1.89969621033006	0.033	0.154	2.98718518940719e-10
SYF2	1.0239657463163e-14	-0.741700794693436	0.131	0.297	3.1382502193102e-10
PNKD	1.03945179497866e-14	-0.927256699077252	0.095	0.248	3.1857118612506e-10
SLC2A5	1.03946857937335e-14	2.99984439464571	0.027	0.005	3.18576330206343e-10
THOC7	1.06045525633182e-14	-0.672840680642883	0.133	0.302	3.25008326960576e-10
MAP3K1	1.0654782115289e-14	1.93593182304577	0.089	0.032	3.26547762269378e-10
ATF5	1.09389133632192e-14	2.02457463594208	0.12	0.051	3.35255816755942e-10
ELMO1	1.10306288932817e-14	1.91864831179773	0.053	0.014	3.38066714321297e-10
RGCC	1.17739809235784e-14	1.35833969306482	0.14	0.062	3.60848967345831e-10
TDP2	1.18806955669598e-14	-1.46622048297895	0.051	0.181	3.64119557736183e-10
CETP	1.20157187650102e-14	4.09721223151392	0.013	0.001	3.68257748710033e-10
HNRNPA0	1.204712918149e-14	-0.679791581173309	0.138	0.311	3.69220415154304e-10
PLBD2	1.25343354186942e-14	2.2063503757184	0.062	0.018	3.84152311912139e-10
RP11-118B23.6	1.25546282806821e-14	3.66280940736814	0.013	0.001	3.84774247546344e-10
SLC22A18	1.31961459225145e-14	-1.30877122861579	0.064	0.199	4.04435480233225e-10
ARL8B	1.32059370639342e-14	1.58892761558605	0.16	0.078	4.04735559135454e-10
EPHB3	1.33475113871344e-14	-3.80146404644427	0.009	0.113	4.09074528992897e-10
SYK	1.35880616302e-14	1.87170743581621	0.129	0.057	4.1644691284237e-10
NDUFA8	1.41731296786323e-14	-0.84772843449538	0.093	0.244	4.34378078390722e-10
HTRA1	1.43561348486707e-14	2.46939605300346	0.064	0.019	4.39986820842061e-10
ARAP1	1.43623657101496e-14	2.09006941940014	0.08	0.027	4.40177784284666e-10
ZDHHC12	1.49242900991478e-14	-1.17038736738481	0.067	0.205	4.5739964295868e-10
JAZF1	1.5312419590607e-14	2.06349161366991	0.038	0.008	4.69295035612922e-10
MRPS25	1.56952369242255e-14	-1.41225640773273	0.046	0.173	4.81027621253663e-10
C19orf70	1.57069928157201e-14	-0.424479908845498	0.209	0.412	4.81387915816191e-10
SHMT2	1.60599594627487e-14	-1.62527225484561	0.051	0.178	4.92205637614323e-10
ITPR3	1.61546489289676e-14	-3.01463619209503	0.009	0.113	4.95107680374998e-10
TAGLN2	1.62183626105503e-14	-0.405490916002205	0.59	0.744	4.97060377288145e-10
ANO9	1.62596509674079e-14	-2.92617773046566	0.015	0.122	4.98325782849118e-10
MLLT4	1.66037196951535e-14	-1.57253472080453	0.053	0.181	5.08870801217066e-10
MCTS1	1.71200179768346e-14	-0.804167044703157	0.12	0.282	5.24694310954027e-10
CMC1	1.74771049380676e-14	-1.66707162426811	0.053	0.181	5.35638312141894e-10
MT2A	1.77688065022409e-14	0.987827837585513	0.745	0.569	5.4457838168068e-10
SH3D19	1.77997357980132e-14	-2.57809197997607	0.016	0.125	5.45526302737508e-10
FOXA3	1.78980358551194e-14	-4.70431408156692	0.004	0.103	5.48539002887701e-10
GNA11	1.82229724047859e-14	-2.66886549638784	0.013	0.12	5.5849765826188e-10
ARHGAP4	1.82801543729779e-14	1.57009323289984	0.131	0.057	5.60250171223027e-10
SPR	1.84392201982771e-14	-2.58657758524988	0.016	0.125	5.65125220636796e-10
TC2N	1.84729395288439e-14	-2.73898438093	0.022	0.133	5.66158650680006e-10
PODXL2	1.86121967118324e-14	-3.33170566693875	0.009	0.113	5.7042660482424e-10
TMC4	1.879261887411e-14	-3.18158252301148	0.009	0.113	5.75956183253723e-10
NIFK	1.89598675566588e-14	-1.21171094170658	0.075	0.212	5.8108202087648e-10
MRPS5	1.93588468804839e-14	-1.39778057234633	0.06	0.192	5.9330993919307e-10
EIF3B	1.97357149806559e-14	-0.854466285841441	0.1	0.253	6.04860192727143e-10
GJB1	1.97755999452314e-14	-4.42589050938964	0.004	0.103	6.06082587121451e-10
RP11-304L19.5	1.98660128928886e-14	-2.08098931256887	0.027	0.143	6.08853563141248e-10
NOLC1	2.059111296755e-14	-1.46724627497469	0.042	0.165	6.31076430229474e-10
PFDN6	2.0729842624418e-14	-1.22391663060087	0.062	0.197	6.35328216753163e-10
ATG7	2.11492323988219e-14	1.9367048058337	0.075	0.025	6.48181674559095e-10
ERN2	2.13490172719997e-14	-3.8723881938387	0.007	0.109	6.54304681352247e-10
FLNA	2.1477643926454e-14	1.19232618867181	0.23	0.129	6.58246831057962e-10
RP11-14N7.2	2.15062271008819e-14	-2.65529881636242	0.013	0.119	6.59122848187828e-10
AK2	2.27074473987325e-14	-1.04889197711655	0.087	0.233	6.95937847876353e-10
PRKCSH	2.31633664141388e-14	-0.921361925227408	0.098	0.249	7.09910853860525e-10
AKR1C3	2.43601144246204e-14	-2.45787618626382	0.027	0.141	7.46588786885765e-10
NUDT5	2.48553985059028e-14	-1.15532535344271	0.066	0.203	7.61768253408909e-10
CTC-251H24.14	2.54123809864301e-14	-3.00671992485026	0.011	0.115	7.7883865247211e-10
TOMM22	2.58244799646773e-14	-0.739018234693092	0.133	0.298	7.91468661957431e-10
SLC2A9	2.61912251361647e-14	3.24262860481334	0.024	0.004	8.02708667973174e-10
PSMD3	2.70076831710145e-14	-1.1735738168347	0.051	0.181	8.27731473825253e-10
PRPF6	2.76481347067081e-14	-1.35879410246357	0.067	0.2	8.47360032491189e-10
ACTL6A	2.77551340133474e-14	-1.8804434139661	0.035	0.153	8.50639347241071e-10
IL6R	2.81276165800884e-14	1.94351996041723	0.064	0.019	8.62055192946549e-10
SYNJ1	2.82108800977631e-14	2.56519861074172	0.042	0.01	8.64607053236243e-10
FAM129A	3.01359534618934e-14	1.59126007696921	0.067	0.021	9.2360670170011e-10
SNORD3B-1	3.18938121552236e-14	2.82089726327417	0.031	0.006	9.77481554933293e-10
ANG	3.21765313969728e-14	-1.98807663767238	0.027	0.142	9.86146334254423e-10
POMP	3.61915733702896e-14	0.584930489334486	0.94	0.876	1.10919934065264e-09
SDHA	3.63924191831043e-14	-1.2649027218163	0.053	0.182	1.11535486312378e-09
MRPS18A	3.65667795772851e-14	-1.76194475963641	0.035	0.152	1.12069866048463e-09
TMEM106A	3.6723525706274e-14	2.08254624318281	0.049	0.013	1.12550261584589e-09
CXXC5	3.67553305655615e-14	-1.74351219692688	0.035	0.153	1.12647737117333e-09
BRD7	3.79318500175048e-14	-1.27243984786453	0.064	0.196	1.16253533933649e-09
OPTN	3.85604410213517e-14	-1.96997476832381	0.038	0.156	1.18180039642239e-09
RSL24D1	4.03073497718153e-14	-0.621543682736687	0.162	0.332	1.23533965580659e-09
COX6C	4.08997629540256e-14	-0.376322347548983	0.987	0.955	1.25349593501498e-09
TWF1	4.10276790771097e-14	-1.40117177794667	0.055	0.183	1.25741630835526e-09
SUGT1	4.42270225646176e-14	-0.878657247839647	0.082	0.226	1.3554697875604e-09
YAP1	4.46370575338588e-14	-3.14051451167335	0.011	0.113	1.3680365392977e-09
SLC40A1	4.5966994123224e-14	2.17872261975871	0.271	0.177	1.40879643588857e-09
PCK1	4.86651311294244e-14	-3.35848291964176	0.015	0.119	1.4914889388546e-09
GCC2	4.8958948430867e-14	-1.04672146095592	0.1	0.244	1.50049385150921e-09
DNAAF1	4.96663842587577e-14	2.8597999555865	0.018	0.002	1.52217534476241e-09
ARMC10	5.00093389184863e-14	-0.961050570592877	0.062	0.197	1.53268621917377e-09
FKBP11	5.03463177600651e-14	-3.17117314379761	0.011	0.113	1.54301394671047e-09
ABCC3	5.17915184059539e-14	-1.07425499814298	0.066	0.197	1.58730645610567e-09
DAZAP1	5.18122635184277e-14	-0.996558805202041	0.084	0.226	1.58794225231277e-09
SLC36A1	5.21215116481753e-14	2.31521642908743	0.047	0.012	1.59742008899328e-09
KCNK1	5.26294776825276e-14	-2.46421763563646	0.022	0.13	1.61298823201411e-09
CDKN3	5.36868785093298e-14	-2.77573785844326	0.02	0.127	1.64539545255394e-09
MKI67	5.58338942107993e-14	-2.23134336628023	0.027	0.139	1.71119718977258e-09
CLDN12	5.91540618094608e-14	-2.75511980378002	0.015	0.119	1.81295368633635e-09
HDAC2	6.03360752124632e-14	-0.69132723267326	0.118	0.276	1.84918003311157e-09
DNTTIP1	6.23037939948885e-14	-1.81773398550229	0.044	0.163	1.90948667835534e-09
FIS1	6.89047547209178e-14	-0.451446789683588	0.189	0.38	2.11179292268669e-09
ZNF664	7.00820249475136e-14	-2.18984147022911	0.022	0.13	2.1478739005914e-09
NME4	7.20382759962727e-14	-1.66705286906144	0.038	0.156	2.20782908273377e-09
RHPN2	7.35610676752343e-14	-4.40865295518848	0.004	0.099	2.25449960211058e-09
SNRPA1	7.40651637059363e-14	-1.13483246979832	0.066	0.198	2.26994913725954e-09
NBEAL1	7.4763221569986e-14	-1.26092489657617	0.073	0.207	2.29134321467693e-09
MRPL9	7.49610176713607e-14	-1.76531144297158	0.029	0.143	2.29740526959186e-09
ATP5J2	7.74821089879896e-14	-0.342464330713868	0.752	0.843	2.37467167626391e-09
MRPS23	7.74957995504576e-14	-1.26104820114872	0.055	0.181	2.37509126462243e-09
NDUFA6	8.07383401920811e-14	-0.601914666869868	0.184	0.361	2.4744686502069e-09
ENAH	8.1263382970196e-14	-3.45569913798265	0.007	0.105	2.49056016127057e-09
NDUFV1	8.56419383167671e-14	-0.838745542497881	0.113	0.263	2.62475412553228e-09
SLC9A3R1	8.85777271562849e-14	-1.52424568259992	0.053	0.176	2.71473018188582e-09
SCARB2	9.00904414989745e-14	1.58947880416462	0.244	0.151	2.76109185106057e-09
HOXB8	9.1217094693869e-14	-3.30109815360592	0.009	0.108	2.7956215181777e-09
COX6B1	9.2420225261745e-14	-0.279291618673316	0.973	0.976	2.83249506382196e-09
ATP5E	9.3888825465488e-14	0.347158993265047	0.998	0.988	2.87750472286628e-09
TJP3	9.51371433141726e-14	-3.31512465127828	0.007	0.105	2.91576316829276e-09
RP4-614O4.5	9.72109804419929e-14	-1.02928296805943	0.098	0.243	2.9793221285862e-09
HSP90B1	9.87379241831779e-14	0.525762518225682	0.883	0.826	3.02611990036604e-09
IRF2BP2	9.97730152759895e-14	-0.608048073594331	0.16	0.329	3.05784337217853e-09
STK24	1.02367646979157e-13	-0.940341808885532	0.089	0.231	3.13736364461721e-09
EGR2	1.02571388782693e-13	2.41812755342821	0.067	0.022	3.14360792341197e-09
MAPK3	1.03886589236274e-13	-1.65339668737104	0.04	0.157	3.18391618691332e-09
DENND5A	1.05599095902811e-13	2.30211639317812	0.046	0.012	3.23640109122935e-09
KLHDC8B	1.05629387918482e-13	2.89564357542624	0.026	0.004	3.23732948092562e-09
MYB	1.06445884476287e-13	-2.99468769307597	0.013	0.114	3.26235346742926e-09
PIGT	1.08274434384784e-13	-0.823148827980908	0.106	0.253	3.31839486502485e-09
BUB3	1.0894700060564e-13	-1.11782324486742	0.082	0.218	3.33900767456165e-09
PLD4	1.10012015559108e-13	2.80085404322327	0.018	0.002	3.37164825285555e-09
ACSS2	1.1398635994581e-13	-1.96933760890075	0.027	0.138	3.49345395961918e-09
H2AFJ	1.16652381522016e-13	-0.638379407716832	0.184	0.36	3.57516218888675e-09
DAP3	1.18196876925133e-13	-1.18207649018484	0.055	0.181	3.62249788400146e-09
CDC42SE1	1.19254986804502e-13	1.23001225562174	0.2	0.108	3.65492683558437e-09
ECT2	1.20001931003491e-13	-2.80598122957964	0.013	0.113	3.677819181395e-09
GPATCH4	1.21905387215335e-13	-2.18716352338409	0.026	0.134	3.7361563073756e-09
CHCHD3	1.24224183861267e-13	-1.45730216589529	0.044	0.163	3.80722278698011e-09
GSTO2	1.26927768897177e-13	-2.17543053273286	0.02	0.126	3.89008226116068e-09
CCL15	1.27078713839186e-13	-3.25545755172442	0.011	0.11	3.89470842174336e-09
RP11-294O2.2	1.28922882699313e-13	-2.74735924290713	0.015	0.116	3.95122850896854e-09
NFE2L3	1.2976447268663e-13	-1.46361710102774	0.044	0.163	3.97702155889982e-09
UBE2T	1.32936718572476e-13	-2.41406555862741	0.02	0.125	4.07424455080926e-09
DDX39A	1.33368893619665e-13	-1.51479838021318	0.051	0.173	4.0874898516555e-09
RAB4A	1.3448506241297e-13	-1.03071522283531	0.078	0.215	4.12169819283272e-09
TMEM183A	1.34934428394816e-13	-1.12844032251844	0.064	0.194	4.13547036144431e-09
TPX2	1.38278038257289e-13	-4.48197627639319	0.004	0.097	4.2379453165094e-09
FNBP1L	1.38797627927604e-13	-2.39850391816253	0.016	0.119	4.25386970072521e-09
PCNA	1.50076555689738e-13	-1.43572687072524	0.066	0.193	4.5995462787791e-09
AKAP9	1.52402922892158e-13	-0.91014862496502	0.129	0.28	4.67084478079886e-09
SEZ6L2	1.52754820613848e-13	-3.01768686726839	0.013	0.112	4.68162974217322e-09
GPR65	1.53585050889877e-13	1.20293576399954	0.082	0.029	4.70707463967294e-09
STAU1	1.53696542909094e-13	-0.865840044950111	0.106	0.254	4.71049164707793e-09
NABP2	1.53811824646058e-13	-1.58419928954451	0.029	0.141	4.7140248017524e-09
CD163L1	1.53990286853468e-13	2.45527011412605	0.055	0.016	4.71949431148508e-09
MEST	1.54714868684857e-13	-2.30095368907459	0.02	0.125	4.7417012954535e-09
CAPN8	1.55714972095322e-13	-3.35860686443143	0.009	0.106	4.77235246477743e-09
TOMM5	1.56456544633709e-13	-1.48451667609113	0.044	0.163	4.7950801799339e-09
GPRC5C	1.56609942655182e-13	-3.97191090441298	0.005	0.1	4.79978152249601e-09
KIAA1522	1.57092946021413e-13	-2.80870324067736	0.013	0.113	4.81458460966427e-09
GRSF1	1.57773884098829e-13	-1.12938883041187	0.064	0.195	4.83545399986092e-09
LYPLA1	1.58918200054701e-13	-0.69828096018715	0.144	0.306	4.87052499527649e-09
PLEKHA2	1.63161760383421e-13	1.69973168263765	0.126	0.056	5.00058163223109e-09
ARF4	1.65794834011162e-13	-0.571725204940124	0.18	0.356	5.08128007277411e-09
ELOB	1.65802328050617e-13	-0.333026856028105	0.971	0.967	5.08150975009531e-09
NDUFS4	1.68274675601269e-13	-0.978865061073208	0.098	0.24	5.1572822578277e-09
MARVELD3	1.70832208651042e-13	-3.71951199974636	0.007	0.103	5.23566553073713e-09
EPB41L2	1.76534521249657e-13	-1.22502528858448	0.073	0.203	5.41043000725949e-09
EPHB2	1.76820260907724e-13	-1.70915595454356	0.036	0.15	5.41918735629994e-09
RPL17	1.83686869888702e-13	-0.648239524810302	0.308	0.48	5.62963518834895e-09
BCL2L15	1.88024308734625e-13	-2.63046768780136	0.018	0.121	5.76256901409878e-09
NDUFB6	1.89851417785996e-13	-0.71136066870036	0.131	0.288	5.8185662523052e-09
ADH5	1.96835047264738e-13	-1.29963219932115	0.066	0.192	6.03260052856968e-09
MRPS2	1.98743754472379e-13	-1.97071427370065	0.026	0.133	6.09109858706946e-09
MPHOSPH8	2.07380195768768e-13	-0.823261336367528	0.093	0.237	6.35578823992119e-09
F2RL1	2.08297703840911e-13	-4.38957750274384	0.004	0.096	6.38390802731623e-09
SPPL2A	2.08692397228722e-13	1.40009478321379	0.204	0.115	6.39600459026588e-09
CAST	2.11536025117149e-13	-0.545014466957749	0.209	0.393	6.48315609779039e-09
SPATS2L	2.12047624039742e-13	-1.0466695293593	0.118	0.263	6.49883558157e-09
ASGR1	2.14852581495521e-13	2.16165981465196	0.051	0.014	6.58480191767471e-09
HSPH1	2.18598599129348e-13	-0.838172085143213	0.138	0.294	6.69960986611625e-09
EFNB1	2.25668673666021e-13	-2.6099758739482	0.015	0.115	6.91629351051621e-09
[truncated: 9,723 more rows]
