# Supplementary material for: scRNAseq and High-Throughput Spatial Analysis of Tumor and Normal Microenvironment in Solid Tumors Reveal a Possible Origin of Circulating Tumor Hybrid Cells
Source: Cancers (Basel). 2024 Apr 8;16(7):1444. doi: 10.3390/cancers16071444 (PMC11010995; doi:10.3390/cancers16071444)
Supplement: Supplementary file 1 [file cancers-16-01444-s001.zip › Table S2.txt]

Supplemental Table 2: Differential gene expression analysis betweeen THC and macrophage/monocytes cells (CD14+ & CD163+)
Gene	p_val	avg_log2FC	THC	CD14+ CD163+	p_val_adj
EPCAM	0	5.111888547	1	0.034	0
KRT8	0	4.158595036	1	0.064	0
LGALS4	0	4.87797697	0.869	0.033	0
KRT18	0	3.922853918	0.898	0.067	0
PHGR1	0	3.793666266	0.878	0.077	0
TFF3	0	3.450204593	0.923	0.154	0
FXYD3	0	4.194844244	0.709	0.044	0
AGR2	0	3.539335544	0.754	0.103	0
TSPAN8	0	4.18570923	0.601	0.04	0
PIGR	0	4.373524025	0.537	0.039	0
KRT19	0	3.939631976	0.488	0.039	0
IFI27	5.37E-281	0.4429918	0.88	0.17	1.65E-276
CLDN3	1.68E-213	3.793519428	0.239	0.019	5.14E-209
ELF3	2.77E-212	3.710458101	0.266	0.024	8.48E-208
LAPTM5	1.11E-128	-1.299998412	0.654	0.977	3.41E-124
ITGB2	1.76E-127	-1.663488073	0.393	0.9	5.41E-123
CD68	2.16E-122	-1.61351178	0.485	0.927	6.61E-118
IGHA1	1.95E-118	-0.470809022	0.885	0.339	5.99E-114
VIM	7.11E-113	-1.372174528	0.76	0.975	2.18E-108
SPI1	7.09E-108	-1.497081883	0.339	0.86	2.17E-103
BRI3	1.95E-106	-1.399064302	0.373	0.886	5.98E-102
CLDN4	1.83E-103	3.212283503	0.209	0.031	5.60E-99
GNAI2	7.76E-101	-1.393514772	0.322	0.852	2.38E-96
SMIM22	1.11E-99	3.293787406	0.149	0.016	3.42E-95
JCHAIN	6.44E-95	-0.460194389	0.412	0.111	1.97E-90
ANXA5	6.22E-94	-1.179258998	0.485	0.926	1.91E-89
PPT1	1.24E-92	-1.300667613	0.361	0.849	3.81E-88
GRB2	2.35E-92	-1.620644943	0.222	0.741	7.19E-88
CEACAM5	2.65E-91	3.972248928	0.155	0.019	8.11E-87
CTSB	8.82E-88	-1.228781319	0.827	0.983	2.70E-83
CAPG	1.26E-86	-1.344026891	0.49	0.882	3.86E-82
RNF130	6.13E-86	-1.264126913	0.344	0.831	1.88E-81
CTSH	1.36E-85	-1.374239683	0.364	0.833	4.16E-81
NCF2	7.03E-85	-1.815392032	0.171	0.658	2.15E-80
MSN	1.33E-82	-1.356692809	0.271	0.779	4.08E-78
COTL1	7.19E-81	-1.152862182	0.437	0.899	2.20E-76
SAMHD1	1.11E-80	-1.311572949	0.295	0.793	3.41E-76
C3AR1	6.54E-80	-1.377959062	0.299	0.769	2.01E-75
SLC7A7	7.09E-80	-1.475025159	0.22	0.712	2.17E-75
ARPC1B	1.46E-79	-1.124081809	0.386	0.862	4.48E-75
UCP2	2.31E-79	-1.619056059	0.239	0.711	7.07E-75
HLA-DMB	4.32E-79	-1.394989277	0.415	0.825	1.33E-74
FAM49B	1.55E-78	-1.147419991	0.306	0.812	4.76E-74
ARHGDIB	1.79E-78	-1.102968121	0.45	0.907	5.48E-74
HLA-DPA1	5.11E-78	-1.176296704	0.76	0.966	1.57E-73
HLA-DMA	6.28E-78	-1.141846395	0.523	0.894	1.93E-73
ATP6V1F	7.15E-78	-1.08161755	0.41	0.887	2.19E-73
CREG1	1.18E-77	-1.31866595	0.339	0.79	3.63E-73
FCER1G	2.00E-77	-0.785582101	0.885	0.996	6.12E-73
CD81	1.93E-75	-1.415861567	0.344	0.781	5.91E-71
SIRPA	1.51E-74	-1.618040176	0.184	0.647	4.62E-70
CTSZ	2.73E-74	-1.184086298	0.566	0.908	8.36E-70
LCP1	6.92E-74	-1.182956186	0.404	0.852	2.12E-69
GRN	1.47E-73	-0.934108639	0.663	0.959	4.52E-69
M6PR	2.33E-73	-1.250235125	0.284	0.76	7.15E-69
PMP22	3.69E-73	-1.61851254	0.248	0.684	1.13E-68
CTSS	3.95E-73	-0.915737517	0.76	0.979	1.21E-68
RHOG	5.56E-73	-1.2297038	0.251	0.74	1.70E-68
CD53	9.97E-72	-0.994621356	0.448	0.893	3.05E-67
TYROBP	1.71E-71	-0.786762122	0.909	0.994	5.23E-67
HCK	2.13E-71	-1.632806561	0.151	0.6	6.52E-67
RAB7A	4.89E-71	-1.168619177	0.239	0.713	1.50E-66
SCPEP1	1.09E-70	-1.507164301	0.202	0.661	3.35E-66
FERMT3	1.76E-70	-1.558243381	0.166	0.611	5.40E-66
LAIR1	1.16E-69	-1.452456088	0.202	0.655	3.55E-65
FCGR2A	3.21E-69	-1.256981243	0.512	0.885	9.84E-65
CXCL16	5.66E-69	-1.304020695	0.29	0.736	1.74E-64
ATP6AP2	6.77E-69	-1.015158329	0.401	0.846	2.08E-64
MAFB	7.65E-69	-1.380372476	0.381	0.792	2.34E-64
PLXDC2	1.19E-68	-1.544871983	0.209	0.65	3.65E-64
IGSF6	1.64E-68	-1.502946922	0.293	0.719	5.02E-64
GSTO1	2.15E-68	-1.019970097	0.392	0.85	6.58E-64
RAB31	2.42E-68	-1.155922907	0.333	0.796	7.43E-64
MFSD1	9.18E-68	-1.140064027	0.344	0.802	2.81E-63
HLA-DQB1	3.10E-67	-1.139003528	0.616	0.919	9.51E-63
RAB5C	4.24E-67	-1.335855172	0.199	0.647	1.30E-62
LITAF	6.82E-67	-1.015505215	0.463	0.882	2.09E-62
ACP5	1.05E-66	-1.638613041	0.319	0.731	3.21E-62
LILRB4	1.57E-66	-1.506143256	0.217	0.661	4.82E-62
SLAMF8	3.60E-66	-1.743432357	0.138	0.56	1.10E-61
TPP1	3.89E-66	-1.045444395	0.368	0.824	1.19E-61
FCGR3A	4.71E-66	-1.403536296	0.435	0.792	1.44E-61
MPP1	4.81E-66	-1.677986924	0.14	0.568	1.47E-61
PLA2G7	6.08E-66	-1.649260504	0.237	0.662	1.86E-61
AKR1A1	6.11E-66	-1.263891379	0.22	0.666	1.87E-61
LIMS1	7.67E-66	-1.14761273	0.311	0.767	2.35E-61
ATP6V0D1	8.29E-66	-1.324383648	0.204	0.652	2.54E-61
IGKC	1.41E-65	-0.936498621	0.905	0.518	4.33E-61
ZEB2	1.82E-65	-1.215036367	0.311	0.759	5.58E-61
ADAP2	2.34E-65	-1.764715629	0.157	0.572	7.18E-61
CD86	3.03E-65	-1.183185265	0.257	0.719	9.29E-61
TIMP2	4.56E-65	-1.289703349	0.341	0.763	1.40E-60
PTPRC	5.38E-65	-1.030427343	0.412	0.845	1.65E-60
RGS10	1.72E-63	-1.077864592	0.315	0.77	5.29E-59
FYB1	2.05E-63	-1.083929612	0.37	0.803	6.29E-59
ACTR2	5.32E-63	-0.948494153	0.413	0.87	1.63E-58
CTSA	7.08E-63	-1.113772579	0.27	0.721	2.17E-58
AIF1	9.33E-63	-0.798688893	0.783	0.981	2.86E-58
RTN4	1.52E-62	-0.884335575	0.386	0.861	4.65E-58
ACTR3	3.94E-62	-0.97865954	0.366	0.82	1.21E-57
ASAH1	9.58E-62	-0.963362533	0.556	0.91	2.94E-57
PLEKHO1	1.64E-61	-1.759841885	0.142	0.546	5.03E-57
C5AR1	1.67E-61	-1.377082954	0.299	0.712	5.13E-57
SLC15A3	1.89E-61	-1.663559403	0.142	0.548	5.79E-57
CECR1	2.12E-61	-1.37158531	0.195	0.619	6.50E-57
PSAP	2.45E-61	-0.726696665	0.927	0.993	7.50E-57
CCDC88A	2.70E-61	-1.384073715	0.197	0.618	8.28E-57
MOB1A	4.14E-61	-0.977784728	0.322	0.786	1.27E-56
CD4	5.13E-61	-1.179987397	0.271	0.706	1.57E-56
SH3BGRL	1.11E-60	-0.938765208	0.315	0.786	3.41E-56
ATP6AP1	1.29E-60	-1.110109879	0.25	0.693	3.95E-56
TPM4	1.59E-60	-1.011967013	0.346	0.8	4.87E-56
ARHGAP18	1.72E-60	-1.188219537	0.235	0.666	5.27E-56
WIPF1	2.91E-60	-1.24779604	0.199	0.621	8.91E-56
KCTD12	2.92E-60	-1.055435834	0.39	0.818	8.95E-56
ANXA1	3.63E-60	-1.052955584	0.423	0.84	1.11E-55
GPSM3	4.03E-60	-1.171406948	0.219	0.657	1.24E-55
NCKAP1L	3.01E-59	-1.418981936	0.164	0.578	9.22E-55
QKI	3.04E-59	-1.101517107	0.273	0.711	9.32E-55
GRINA	3.32E-59	-1.141741083	0.277	0.709	1.02E-54
HEXB	3.43E-59	-1.128370389	0.332	0.757	1.05E-54
NAGK	7.19E-59	-1.497877265	0.168	0.571	2.20E-54
GSN	1.10E-58	-1.30857997	0.297	0.707	3.37E-54
CYBB	1.40E-58	-0.992835614	0.51	0.879	4.30E-54
MS4A7	1.50E-58	-1.115556475	0.55	0.881	4.61E-54
GLIPR1	1.67E-58	-1.226252634	0.251	0.683	5.12E-54
HLA-DRB1	2.82E-58	-0.98877905	0.876	0.981	8.64E-54
CSF1R	3.19E-58	-1.117227808	0.315	0.739	9.76E-54
ATP6V1B2	3.98E-58	-1.032388378	0.332	0.767	1.22E-53
SNX10	8.90E-58	-1.432105448	0.206	0.617	2.73E-53
TWF2	1.01E-57	-1.816661675	0.1	0.478	3.10E-53
CD48	1.03E-57	-1.489550188	0.18	0.589	3.17E-53
RNH1	1.05E-57	-1.071272506	0.22	0.647	3.22E-53
HLA-DQA1	1.06E-57	-1.244747985	0.638	0.885	3.24E-53
OGFRL1	1.10E-57	-1.66145458	0.144	0.538	3.36E-53
GLUL	1.87E-57	-0.863987888	0.714	0.959	5.73E-53
IFI16	2.13E-57	-1.13238689	0.248	0.677	6.54E-53
LGALS9	3.23E-57	-1.363141427	0.186	0.591	9.89E-53
LIPA	3.80E-57	-1.388481911	0.368	0.755	1.17E-52
GM2A	4.07E-57	-1.633660608	0.189	0.581	1.25E-52
DAB2	6.29E-57	-1.180954208	0.302	0.713	1.93E-52
C1orf162	8.62E-57	-0.931808506	0.339	0.773	2.64E-52
TUBB	1.02E-56	-1.264944382	0.332	0.742	3.14E-52
SGK1	1.18E-56	-1.246832495	0.335	0.735	3.61E-52
HLA-DRA	1.54E-56	-0.80238841	0.971	0.997	4.73E-52
RAP1A	1.78E-56	-0.885604598	0.299	0.755	5.44E-52
TREM2	2.98E-56	-2.346977584	0.14	0.5	9.12E-52
TMEM176A	3.57E-56	-1.457288922	0.257	0.642	1.09E-51
S100A11	4.41E-56	-0.636151529	0.993	0.993	1.35E-51
PILRA	4.45E-56	-1.550181936	0.162	0.555	1.36E-51
GNS	6.05E-56	-1.157796416	0.27	0.686	1.85E-51
PLEK	7.49E-56	-1.291189806	0.228	0.638	2.29E-51
GPNMB	8.70E-56	-1.692159446	0.386	0.709	2.67E-51
LILRB2	1.16E-55	-1.556171995	0.164	0.555	3.56E-51
SNX2	1.17E-55	-1.133107073	0.25	0.664	3.58E-51
GMFG	1.59E-55	-0.854957956	0.315	0.771	4.86E-51
NPL	2.77E-55	-1.569420071	0.146	0.531	8.50E-51
SLC16A3	2.82E-55	-0.991456892	0.326	0.757	8.64E-51
FCGR1A	3.27E-55	-1.415486829	0.189	0.586	1.00E-50
LAMP2	3.41E-55	-1.08761187	0.308	0.723	1.04E-50
CEBPD	4.45E-55	-1.067311968	0.362	0.759	1.36E-50
RNF13	5.23E-55	-1.058417351	0.253	0.682	1.60E-50
GNB1	5.84E-55	-1.205687369	0.2	0.601	1.79E-50
TBXAS1	8.90E-55	-1.444520904	0.148	0.534	2.73E-50
IL32	8.93E-55	0.769430158	0.375	0.127	2.74E-50
COMT	1.06E-54	-1.287903502	0.175	0.569	3.26E-50
IFNGR2	1.18E-54	-1.090304991	0.24	0.66	3.63E-50
MGAT1	1.31E-54	-1.095787633	0.255	0.685	4.01E-50
MYO1F	1.81E-54	-1.534534291	0.111	0.487	5.55E-50
CCR1	2.09E-54	-1.41135098	0.188	0.579	6.42E-50
AP2M1	2.14E-54	-1.177269904	0.182	0.583	6.55E-50
TLN1	2.59E-54	-1.326109614	0.162	0.553	7.95E-50
ARRB2	4.47E-54	-1.152324539	0.233	0.654	1.37E-49
TNFSF13B	5.04E-54	-1.044218927	0.315	0.723	1.54E-49
HAVCR2	5.15E-54	-1.253660528	0.186	0.583	1.58E-49
LAMTOR1	6.66E-54	-1.005357906	0.228	0.653	2.04E-49
CLEC7A	9.00E-54	-0.872544896	0.35	0.777	2.76E-49
CD84	9.84E-54	-1.316096079	0.23	0.627	3.02E-49
EFHD2	1.69E-53	-0.961993193	0.328	0.754	5.17E-49
CANX	1.98E-53	-0.912199808	0.335	0.781	6.07E-49
GNB4	4.40E-53	-1.300112758	0.191	0.586	1.35E-48
PEA15	7.79E-53	-1.404367403	0.149	0.534	2.39E-48
RASSF4	8.64E-53	-1.425279361	0.157	0.541	2.65E-48
TGFBI	8.99E-53	-1.07801283	0.47	0.846	2.76E-48
CTSL	1.25E-52	-1.412584867	0.528	0.841	3.84E-48
TUBA1A	1.38E-52	-1.563366272	0.179	0.558	4.23E-48
SELT	1.55E-52	-0.939473376	0.237	0.667	4.75E-48
H2AFY	1.70E-52	-0.834014519	0.375	0.822	5.21E-48
PLD3	1.99E-52	-1.208782953	0.353	0.724	6.09E-48
PLXNC1	3.20E-52	-1.658825217	0.138	0.502	9.81E-48
TYMP	3.24E-52	-0.714107608	0.738	0.974	9.92E-48
ZFAND5	4.15E-52	-0.998744545	0.291	0.706	1.27E-47
LYN	4.76E-52	-0.984040919	0.29	0.699	1.46E-47
RGS19	5.41E-52	-1.921721236	0.084	0.43	1.66E-47
LSP1	5.42E-52	-1.332478014	0.253	0.636	1.66E-47
HLA-DPB1	5.74E-52	-0.916864278	0.791	0.963	1.76E-47
STOM	1.02E-51	-1.350998102	0.14	0.519	3.13E-47
CEBPB	1.16E-51	-0.90118178	0.51	0.879	3.54E-47
PYCARD	1.21E-51	-0.940882149	0.306	0.726	3.70E-47
HCLS1	2.17E-51	-0.937137833	0.281	0.705	6.64E-47
RNASET2	2.32E-51	-1.02587886	0.364	0.764	7.12E-47
ATP6V1A	2.58E-51	-1.500948139	0.137	0.503	7.92E-47
HNMT	3.95E-51	-1.03428737	0.255	0.669	1.21E-46
CAPZB	4.32E-51	-0.806033382	0.375	0.817	1.32E-46
DSE	5.27E-51	-1.316674161	0.195	0.576	1.62E-46
NCOA4	5.58E-51	-1.222143474	0.202	0.592	1.71E-46
PDXK	6.09E-51	-1.191401015	0.195	0.59	1.87E-46
CD300A	7.59E-51	-1.59798649	0.126	0.488	2.33E-46
PTPN6	1.04E-50	-1.123934241	0.213	0.605	3.18E-46
CTSC	1.48E-50	-0.921210519	0.557	0.884	4.52E-46
LCP2	1.55E-50	-1.096939954	0.215	0.621	4.75E-46
ZYX	1.83E-50	-1.213806438	0.153	0.529	5.60E-46
TALDO1	1.97E-50	-0.897500701	0.275	0.691	6.04E-46
TGFB1	2.32E-50	-1.101677519	0.193	0.588	7.10E-46
FABP1	2.65E-50	3.284064804	0.16	0.035	8.11E-46
1-Mar	3.22E-50	-1.148663333	0.208	0.602	9.88E-46
RAP2B	3.52E-50	-1.376230164	0.164	0.539	1.08E-45
YWHAH	4.08E-50	-0.996521093	0.397	0.792	1.25E-45
MS4A4A	4.89E-50	-1.045581025	0.395	0.763	1.50E-45
2-Sep	5.37E-50	-1.228003948	0.16	0.538	1.65E-45
ERP44	5.88E-50	-1.255517793	0.162	0.541	1.80E-45
RGS1	7.08E-50	-1.029845926	0.435	0.779	2.17E-45
HEXA	7.75E-50	-1.19502208	0.193	0.578	2.37E-45
PGD	8.79E-50	-1.497691742	0.133	0.492	2.69E-45
THEMIS2	9.19E-50	-1.390899598	0.137	0.506	2.82E-45
TPM3	1.08E-49	-0.782693912	0.523	0.864	3.32E-45
CD99	1.97E-49	-1.013381891	0.222	0.62	6.03E-45
CD74	2.04E-49	-0.73943082	1	0.994	6.27E-45
SDCBP	3.24E-49	-0.752381978	0.552	0.924	9.94E-45
EMILIN2	4.30E-49	-1.492163183	0.148	0.507	1.32E-44
ATP5H	1.19E-48	-0.877543917	0.222	0.623	3.64E-44
CLEC2B	1.46E-48	-1.005289988	0.199	0.597	4.49E-44
MPEG1	1.47E-48	-1.049116552	0.333	0.724	4.50E-44
CYFIP1	1.68E-48	-1.249056934	0.177	0.551	5.15E-44
VPS29	2.25E-48	-0.836048674	0.25	0.661	6.88E-44
BLVRA	2.56E-48	-1.294948125	0.146	0.511	7.84E-44
CALM3	3.38E-48	-0.923164367	0.226	0.626	1.04E-43
SKAP2	4.75E-48	-1.127912355	0.199	0.587	1.45E-43
ABI3	5.76E-48	-1.757697319	0.102	0.438	1.77E-43
BCAT1	7.29E-48	-1.467320971	0.149	0.504	2.23E-43
NINJ1	8.33E-48	-1.138523061	0.219	0.606	2.55E-43
LHFPL2	9.13E-48	-1.488192753	0.173	0.523	2.80E-43
LRRC25	9.31E-48	-1.506676854	0.113	0.461	2.85E-43
PTAFR	9.38E-48	-1.483697221	0.129	0.483	2.87E-43
TTYH3	9.46E-48	-1.308460519	0.222	0.585	2.90E-43
FABP5	1.39E-47	-1.13757004	0.297	0.667	4.27E-43
CAPZA1	1.43E-47	-0.78296435	0.281	0.71	4.39E-43
SLC43A3	2.18E-47	-1.569326568	0.126	0.471	6.69E-43
ABCA1	2.73E-47	-1.408278778	0.204	0.565	8.35E-43
ADPGK	3.65E-47	-1.195186237	0.169	0.536	1.12E-42
BCAP31	4.06E-47	-0.817802235	0.293	0.717	1.24E-42
CAP1	4.68E-47	-0.719686099	0.479	0.88	1.44E-42
TFEC	6.78E-47	-1.463378576	0.122	0.467	2.08E-42
ARPC3	7.10E-47	-0.516794872	0.962	0.965	2.18E-42
IFNGR1	1.12E-46	-0.89137632	0.337	0.737	3.42E-42
LACTB	1.16E-46	-1.407543734	0.122	0.468	3.54E-42
CNPY3	1.20E-46	-0.996916511	0.18	0.56	3.68E-42
DOK2	1.26E-46	-1.432405754	0.126	0.476	3.87E-42
FCGRT	1.34E-46	-0.785833522	0.521	0.882	4.12E-42
CAPZA2	1.65E-46	-0.706597612	0.293	0.724	5.06E-42
CORO1A	1.78E-46	-1.153842972	0.228	0.612	5.46E-42
CNDP2	3.33E-46	-1.06909703	0.18	0.552	1.02E-41
SUMO3	3.85E-46	-0.989575944	0.2	0.577	1.18E-41
AKR1B1	4.31E-46	-1.223174134	0.2	0.563	1.32E-41
PPP1R18	4.37E-46	-1.022088663	0.177	0.55	1.34E-41
NABP1	4.84E-46	-1.410344686	0.149	0.495	1.48E-41
PSMB6	7.17E-46	-1.065746655	0.166	0.534	2.20E-41
FPR3	8.10E-46	-0.901009619	0.366	0.748	2.48E-41
CD37	8.25E-46	-1.152073134	0.211	0.583	2.53E-41
SYNGR2	1.05E-45	-0.908350903	0.217	0.598	3.22E-41
PRRC2C	1.46E-45	-1.099295982	0.182	0.542	4.46E-41
GPR137B	1.68E-45	-1.266611927	0.166	0.52	5.14E-41
APOC1	1.77E-45	-2.23825898	0.326	0.626	5.41E-41
LAT2	1.83E-45	-1.615511104	0.104	0.434	5.62E-41
LEPROT	1.93E-45	-1.184866991	0.146	0.501	5.93E-41
SLC31A2	1.94E-45	-1.306892291	0.128	0.476	5.94E-41
LAMP1	2.10E-45	-0.841881272	0.401	0.793	6.45E-41
SNX5	2.61E-45	-1.482922539	0.107	0.441	8.01E-41
SPG21	2.90E-45	-0.953260404	0.195	0.568	8.88E-41
TNFRSF1B	3.38E-45	-1.110667027	0.206	0.567	1.04E-40
CHST11	3.58E-45	-2.073982088	0.069	0.38	1.10E-40
IQGAP2	3.99E-45	-1.445632455	0.117	0.455	1.22E-40
PLSCR1	4.27E-45	-0.847423928	0.262	0.658	1.31E-40
APLP2	4.44E-45	-0.822828365	0.441	0.837	1.36E-40
PGAM1	5.31E-45	-0.78333846	0.253	0.656	1.63E-40
ARPC2	5.34E-45	-0.520049083	0.982	0.968	1.64E-40
CMTM3	9.11E-45	-1.338474677	0.12	0.462	2.79E-40
PLEKHB2	1.04E-44	-0.92297626	0.206	0.581	3.20E-40
WDR1	1.32E-44	-0.907085996	0.2	0.576	4.03E-40
SNX3	1.58E-44	-0.686354309	0.41	0.842	4.86E-40
RAB32	1.83E-44	-1.215207034	0.164	0.52	5.60E-40
CD83	2.30E-44	-1.380585492	0.217	0.563	7.05E-40
ITGAX	3.14E-44	-1.466693075	0.153	0.487	9.61E-40
NDUFV2	3.30E-44	-0.844262383	0.22	0.608	1.01E-39
SPCS3	4.43E-44	-0.827916049	0.253	0.655	1.36E-39
NRP1	5.05E-44	-1.234382762	0.222	0.572	1.55E-39
REL	6.78E-44	-1.275329543	0.168	0.515	2.08E-39
WNK1	7.22E-44	-1.34188803	0.153	0.499	2.21E-39
LAP3	8.80E-44	-0.918314101	0.317	0.706	2.70E-39
ENG	9.25E-44	-1.238835955	0.158	0.502	2.83E-39
PLAUR	9.71E-44	-0.994845819	0.457	0.808	2.98E-39
ZNF706	1.09E-43	-0.773879492	0.29	0.684	3.35E-39
CPM	1.78E-43	-1.560429961	0.126	0.453	5.45E-39
USF2	2.25E-43	-1.54924186	0.084	0.399	6.91E-39
SCARB2	2.43E-43	-0.933902817	0.244	0.615	7.44E-39
TAPBP	2.73E-43	-0.724514246	0.237	0.626	8.38E-39
VSIG4	3.08E-43	-1.457594626	0.22	0.554	9.45E-39
ARPC4	3.11E-43	-0.615032166	0.299	0.723	9.53E-39
PLIN2	3.31E-43	-1.187998918	0.255	0.615	1.02E-38
NDFIP1	3.37E-43	-0.855623919	0.217	0.6	1.03E-38
SLCO2B1	3.56E-43	-1.05719623	0.302	0.659	1.09E-38
ACTN1	3.65E-43	-1.181767692	0.179	0.522	1.12E-38
C1QC	4.07E-43	-1.308662907	0.537	0.737	1.25E-38
ARL6IP5	4.56E-43	-0.668874073	0.362	0.785	1.40E-38
ROCK1	4.83E-43	-1.16788083	0.158	0.504	1.48E-38
OAZ2	5.52E-43	-1.331359212	0.135	0.468	1.69E-38
ST13	5.65E-43	-0.810439821	0.217	0.588	1.73E-38
GPR183	6.44E-43	-1.044996625	0.352	0.708	1.97E-38
AP2S1	8.11E-43	-0.629001166	0.497	0.891	2.49E-38
YBX1	8.83E-43	-0.507320331	0.987	0.968	2.71E-38
RPN2	9.28E-43	-0.806747401	0.282	0.673	2.84E-38
ARF1	1.07E-42	-0.693036255	0.288	0.686	3.29E-38
TMEM176B	1.32E-42	-1.020167129	0.403	0.738	4.05E-38
CLTC	1.39E-42	-0.979081282	0.25	0.618	4.26E-38
FBP1	1.42E-42	-2.21196461	0.111	0.421	4.35E-38
GDI2	1.91E-42	-0.739594222	0.286	0.685	5.87E-38
TMED10	3.43E-42	-0.660883006	0.295	0.701	1.05E-37
IRF8	3.44E-42	-1.39797947	0.115	0.439	1.06E-37
VSIR	3.48E-42	-0.978428153	0.23	0.596	1.07E-37
SAMSN1	3.91E-42	-0.837197452	0.313	0.701	1.20E-37
SGPL1	4.01E-42	-1.370448605	0.151	0.481	1.23E-37
PTMS	4.21E-42	-1.252991788	0.195	0.535	1.29E-37
EID1	4.40E-42	-0.874388693	0.211	0.582	1.35E-37
VKORC1	5.31E-42	-1.123107366	0.153	0.498	1.63E-37
TSPAN4	5.39E-42	-1.53503005	0.117	0.434	1.65E-37
IQGAP1	5.47E-42	-0.818734294	0.332	0.719	1.68E-37
RNF213	5.70E-42	-1.059602893	0.219	0.573	1.75E-37
LYZ	5.79E-42	-0.923777757	0.84	0.978	1.77E-37
EPB41L3	6.96E-42	-1.134448925	0.164	0.508	2.13E-37
OSTF1	7.18E-42	-0.856021411	0.224	0.598	2.20E-37
FXYD5	7.62E-42	-0.730874181	0.302	0.699	2.33E-37
PIK3AP1	8.39E-42	-1.143534118	0.177	0.521	2.57E-37
LY86	8.60E-42	-1.071034983	0.202	0.563	2.64E-37
DNAJC8	9.43E-42	-1.129447344	0.14	0.475	2.89E-37
LRPAP1	9.71E-42	-1.199077711	0.151	0.49	2.97E-37
BRK1	1.04E-41	-0.652208183	0.306	0.728	3.20E-37
DRAM1	1.08E-41	-1.499232829	0.111	0.428	3.31E-37
SPPL2A	1.50E-41	-0.972821586	0.204	0.568	4.59E-37
ARHGDIA	1.64E-41	-0.810847114	0.259	0.643	5.04E-37
FGL2	1.85E-41	-1.071946814	0.417	0.75	5.68E-37
HCST	1.91E-41	-0.813282451	0.386	0.762	5.86E-37
DNMT1	2.10E-41	-2.273250183	0.067	0.353	6.43E-37
PEPD	2.12E-41	-1.685489659	0.097	0.401	6.48E-37
NPC2	2.56E-41	-0.531957173	0.872	0.984	7.86E-37
SLC8A1	2.57E-41	-1.257586689	0.151	0.479	7.89E-37
LGALS1	2.58E-41	-0.581767667	0.796	0.971	7.90E-37
MNDA	2.79E-41	-0.80440685	0.362	0.741	8.55E-37
HMOX1	3.08E-41	-1.262232367	0.211	0.561	9.45E-37
UBE2L6	3.94E-41	-1.409723537	0.109	0.427	1.21E-36
RBMS1	4.03E-41	-0.994610943	0.206	0.565	1.23E-36
NECAP2	4.06E-41	-1.474853455	0.098	0.41	1.24E-36
SOAT1	4.38E-41	-1.31825254	0.133	0.462	1.34E-36
ATG3	6.37E-41	-0.865753652	0.182	0.535	1.95E-36
PREX1	6.67E-41	-1.657980456	0.08	0.38	2.04E-36
AP1B1	8.31E-41	-1.263698238	0.157	0.484	2.55E-36
RAP1B	8.88E-41	-0.62085395	0.271	0.677	2.72E-36
NAIP	9.14E-41	-1.216830369	0.168	0.502	2.80E-36
SLA	9.86E-41	-0.991461384	0.259	0.619	3.02E-36
BASP1	9.86E-41	-1.191719972	0.162	0.49	3.02E-36
SNX6	1.33E-40	-0.789578353	0.231	0.604	4.09E-36
GNB2	3.34E-40	-0.87583961	0.186	0.535	1.02E-35
GLA	3.36E-40	-1.506756946	0.102	0.411	1.03E-35
SQRDL	3.40E-40	-1.077416679	0.169	0.507	1.04E-35
LST1	3.63E-40	-0.624312879	0.539	0.889	1.11E-35
REEP5	3.76E-40	-0.721150246	0.281	0.676	1.15E-35
FKBP5	3.80E-40	-1.301905409	0.153	0.48	1.17E-35
TGOLN2	3.83E-40	-0.834150482	0.255	0.623	1.17E-35
TCIRG1	5.21E-40	-1.020756478	0.189	0.537	1.60E-35
LRRFIP1	5.23E-40	-0.693569474	0.339	0.739	1.60E-35
C1QB	8.13E-40	-1.299229416	0.57	0.734	2.49E-35
HSPA1A	9.14E-40	-1.170150969	0.344	0.675	2.80E-35
NCF4	1.02E-39	-1.436412668	0.104	0.412	3.12E-35
PKM	1.03E-39	-0.741273993	0.612	0.865	3.15E-35
C1orf54	1.31E-39	-1.069820537	0.169	0.503	4.03E-35
ALCAM	1.32E-39	-1.588895195	0.122	0.425	4.06E-35
CORO1C	1.45E-39	-1.00871917	0.202	0.549	4.44E-35
GPRIN3	1.53E-39	-1.632126586	0.087	0.381	4.69E-35
PSMD8	1.94E-39	-0.964620565	0.149	0.478	5.94E-35
PLBD1	3.32E-39	-1.364175988	0.129	0.438	1.02E-34
ARPC5	3.69E-39	-0.567394252	0.587	0.93	1.13E-34
CAPNS1	3.76E-39	-1.079473974	0.158	0.487	1.15E-34
GPR34	5.06E-39	-1.207809138	0.151	0.474	1.55E-34
DPP7	5.17E-39	-0.674876512	0.264	0.65	1.59E-34
TMEM230	5.39E-39	-1.052960628	0.153	0.479	1.65E-34
FUCA2	5.44E-39	-1.455282091	0.086	0.382	1.67E-34
LPCAT2	5.62E-39	-1.669346568	0.089	0.379	1.72E-34
GIMAP4	5.72E-39	-1.052268973	0.202	0.544	1.75E-34
SNX17	5.87E-39	-1.479014108	0.091	0.386	1.80E-34
TKT	6.30E-39	-0.82995257	0.226	0.583	1.93E-34
BTF3L4	6.55E-39	-0.944488551	0.16	0.49	2.01E-34
GBP2	6.83E-39	-1.691168797	0.071	0.36	2.09E-34
FNBP1	6.94E-39	-1.183654593	0.128	0.446	2.13E-34
ZNF385A	7.59E-39	-1.735747764	0.073	0.361	2.33E-34
LRP1	7.61E-39	-1.08460276	0.179	0.511	2.33E-34
UBE2L3	9.66E-39	-0.815911152	0.208	0.565	2.96E-34
NAGA	9.86E-39	-1.094666582	0.142	0.461	3.02E-34
ATP6V0B	1.01E-38	-0.585427849	0.557	0.913	3.09E-34
CPVL	1.03E-38	-1.046976919	0.332	0.671	3.14E-34
ARL8B	1.08E-38	-1.100252485	0.16	0.489	3.31E-34
WAS	1.15E-38	-1.325789918	0.128	0.438	3.53E-34
MTDH	1.16E-38	-0.672302275	0.375	0.738	3.56E-34
AP1S2	1.20E-38	-0.943254713	0.219	0.571	3.69E-34
DOCK2	1.28E-38	-1.268576219	0.128	0.439	3.93E-34
CDV3	1.35E-38	-1.030343411	0.177	0.51	4.13E-34
ANXA2	1.39E-38	-0.657637839	0.909	0.919	4.27E-34
DNASE2	1.62E-38	-1.526985836	0.117	0.416	4.97E-34
CSNK2B	1.62E-38	-0.847498465	0.171	0.51	4.97E-34
OS9	1.73E-38	-0.994593262	0.171	0.502	5.30E-34
CD44	1.74E-38	-0.793530461	0.501	0.838	5.33E-34
TRAPPC1	1.96E-38	-0.713037993	0.25	0.624	6.01E-34
SEC11A	2.02E-38	-0.621642152	0.279	0.666	6.19E-34
PLAU	2.03E-38	-1.620836891	0.171	0.475	6.23E-34
CTSD	2.39E-38	-0.883901724	0.82	0.935	7.32E-34
RAB20	2.48E-38	-1.350998102	0.122	0.429	7.59E-34
ALOX5	2.66E-38	-1.276662117	0.131	0.442	8.14E-34
DOCK8	2.66E-38	-1.188340346	0.149	0.464	8.14E-34
IFNAR1	2.74E-38	-1.394432361	0.106	0.407	8.40E-34
IFI30	3.47E-38	-1.192861867	0.182	0.507	1.06E-33
KYNU	3.69E-38	-1.241224416	0.146	0.468	1.13E-33
TMEM14C	4.20E-38	-0.935509878	0.164	0.495	1.29E-33
GLRX	4.36E-38	-0.78356092	0.253	0.616	1.34E-33
CREBL2	4.68E-38	-1.380388952	0.118	0.424	1.43E-33
PTPRE	4.73E-38	-1.082961543	0.222	0.552	1.45E-33
CORO1B	4.78E-38	-1.159773307	0.137	0.449	1.47E-33
EVI2B	4.97E-38	-0.864152781	0.24	0.602	1.52E-33
CMTM6	5.13E-38	-0.620848326	0.353	0.756	1.57E-33
RTN3	5.17E-38	-0.89448513	0.186	0.53	1.58E-33
CFLAR	6.74E-38	-0.952474462	0.189	0.528	2.07E-33
MS4A6A	7.08E-38	-0.832422665	0.634	0.857	2.17E-33
GHITM	9.38E-38	-0.667662206	0.197	0.551	2.88E-33
NUCB1	9.62E-38	-1.074018928	0.158	0.477	2.95E-33
PLEKHO2	9.85E-38	-1.388175931	0.089	0.385	3.02E-33
NFE2L2	1.16E-37	-0.925511537	0.217	0.564	3.55E-33
SH2B3	1.25E-37	-1.36581974	0.124	0.425	3.83E-33
SERINC1	1.35E-37	-0.886076344	0.208	0.555	4.13E-33
TAOK3	1.45E-37	-1.203893808	0.144	0.452	4.45E-33
ADGRE2	1.48E-37	-1.500011359	0.098	0.387	4.53E-33
UNC93B1	1.82E-37	-1.109033165	0.151	0.471	5.57E-33
AKAP13	1.92E-37	-1.021010313	0.169	0.495	5.88E-33
ATP5F1	2.18E-37	-0.618226453	0.255	0.632	6.67E-33
PARVG	2.72E-37	-1.297641091	0.095	0.391	8.35E-33
SPRED1	3.08E-37	-1.270213875	0.158	0.469	9.43E-33
DPYSL2	3.67E-37	-1.068195442	0.184	0.509	1.13E-32
SCAMP2	3.95E-37	-1.04307173	0.151	0.47	1.21E-32
TNFRSF1A	4.05E-37	-0.883843292	0.188	0.526	1.24E-32
GNA13	4.37E-37	-1.145957411	0.169	0.491	1.34E-32
ATRAID	4.60E-37	-1.022048421	0.135	0.45	1.41E-32
MGAT4A	5.60E-37	-1.13424979	0.155	0.466	1.72E-32
PSMA5	6.65E-37	-1.211398091	0.126	0.424	2.04E-32
PICALM	6.71E-37	-0.943762424	0.184	0.518	2.06E-32
EIF4A3	7.43E-37	-1.251105336	0.128	0.427	2.28E-32
PNRC1	8.05E-37	-0.662897873	0.403	0.778	2.47E-32
EMP3	8.15E-37	-0.738486673	0.499	0.851	2.50E-32
MGST3	8.28E-37	-0.707054875	0.37	0.712	2.54E-32
CAMK1	8.64E-37	-1.856579404	0.073	0.347	2.65E-32
ICAM1	8.73E-37	-1.130886622	0.186	0.508	2.68E-32
GTF3A	8.89E-37	-0.998327816	0.151	0.465	2.73E-32
CSDE1	9.67E-37	-0.63330861	0.242	0.615	2.96E-32
UBE2F	1.02E-36	-1.571029068	0.089	0.368	3.13E-32
BNIP2	1.05E-36	-1.028691099	0.166	0.487	3.20E-32
SWAP70	1.09E-36	-1.572604832	0.089	0.369	3.34E-32
RBPJ	1.10E-36	-0.789034783	0.304	0.671	3.37E-32
EPSTI1	1.12E-36	-1.296487205	0.142	0.449	3.44E-32
PAK2	1.15E-36	-0.83921107	0.195	0.534	3.53E-32
ATP5A1	1.24E-36	-0.714399946	0.228	0.568	3.81E-32
TNFSF12	1.32E-36	-1.434116016	0.1	0.389	4.06E-32
ANXA7	1.33E-36	-1.059478159	0.138	0.451	4.09E-32
FKBP1A	1.56E-36	-0.570711923	0.477	0.843	4.77E-32
MAP3K2	1.58E-36	-1.295462077	0.128	0.425	4.83E-32
HM13	1.61E-36	-0.955556595	0.166	0.486	4.94E-32
HIF1A	1.61E-36	-0.850519282	0.408	0.744	4.94E-32
NARS	1.74E-36	-1.298950803	0.115	0.402	5.34E-32
DMXL2	1.91E-36	-1.135063536	0.188	0.505	5.86E-32
MAF	2.34E-36	-1.034895498	0.219	0.547	7.17E-32
FMNL1	2.42E-36	-1.184552086	0.138	0.442	7.41E-32
BMP2K	2.52E-36	-1.080029177	0.197	0.522	7.71E-32
BEX4	2.76E-36	-1.56874678	0.089	0.37	8.46E-32
15-Sep	2.98E-36	-0.57025951	0.257	0.639	9.14E-32
STAT1	3.01E-36	-0.988942866	0.275	0.612	9.22E-32
PSMA1	3.01E-36	-0.595112195	0.255	0.628	9.24E-32
DRAP1	3.34E-36	-0.737083236	0.248	0.613	1.02E-31
HSD17B4	3.40E-36	-1.599870196	0.091	0.37	1.04E-31
ANXA11	3.55E-36	-0.988040566	0.157	0.467	1.09E-31
RHOQ	3.75E-36	-1.161761497	0.149	0.463	1.15E-31
RAC2	3.85E-36	-1.242395338	0.117	0.414	1.18E-31
PTTG1IP	3.86E-36	-0.961181245	0.164	0.486	1.18E-31
C1QA	4.29E-36	-1.101329284	0.603	0.765	1.31E-31
PRPF40A	4.86E-36	-1.019658989	0.155	0.464	1.49E-31
SYK	5.60E-36	-1.133416519	0.129	0.434	1.72E-31
C1orf43	5.97E-36	-0.831840418	0.158	0.475	1.83E-31
NDUFB3	6.52E-36	-0.630660236	0.202	0.544	2.00E-31
CHMP1B	7.26E-36	-0.965505428	0.228	0.558	2.23E-31
HN1	1.05E-35	-0.826912658	0.235	0.577	3.21E-31
7-Sep	1.12E-35	-0.69036079	0.213	0.566	3.42E-31
C20orf24	1.23E-35	-0.886343218	0.16	0.478	3.77E-31
LPXN	1.25E-35	-1.3986287	0.098	0.383	3.82E-31
WASF2	1.61E-35	-1.06461902	0.146	0.452	4.93E-31
TLR2	1.71E-35	-0.940465861	0.209	0.537	5.23E-31
HLA-DOA	2.06E-35	-1.42138743	0.097	0.379	6.30E-31
UGP2	2.08E-35	-1.039742863	0.144	0.451	6.37E-31
PSMC1	2.12E-35	-1.005587549	0.131	0.435	6.49E-31
A2M	2.68E-35	-1.179855029	0.211	0.515	8.20E-31
BST2	2.84E-35	-0.589847339	0.357	0.744	8.71E-31
MAP1LC3B	2.84E-35	-0.705653822	0.253	0.607	8.72E-31
DBNL	2.86E-35	-0.806961702	0.166	0.496	8.76E-31
PSMD7	3.04E-35	-0.983593249	0.169	0.481	9.31E-31
NRP2	3.44E-35	-1.508701813	0.097	0.375	1.05E-30
SDHB	3.53E-35	-1.143306032	0.124	0.421	1.08E-30
AC073346.2	3.65E-35	-0.909929706	0.177	0.504	1.12E-30
CD40	7.19E-35	-1.52721851	0.107	0.386	2.20E-30
TMEM50A	7.57E-35	-0.502375623	0.333	0.741	2.32E-30
PRMT2	7.63E-35	-1.119674909	0.126	0.422	2.34E-30
DNAJB6	8.17E-35	-0.688477201	0.26	0.61	2.50E-30
TACC1	8.36E-35	-1.024136414	0.155	0.457	2.56E-30
OSTC	8.99E-35	-0.65638714	0.226	0.565	2.75E-30
SDSL	9.00E-35	-1.468857381	0.091	0.366	2.76E-30
FLNA	9.59E-35	-1.106835058	0.23	0.542	2.94E-30
MARCKS	1.09E-34	-0.797924399	0.443	0.767	3.36E-30
HOOK3	1.10E-34	-1.680561076	0.077	0.338	3.37E-30
ENTPD1	1.14E-34	-1.308364536	0.113	0.396	3.50E-30
BID	1.17E-34	-1.268314067	0.122	0.407	3.60E-30
NUCKS1	1.30E-34	-0.862660716	0.195	0.519	3.97E-30
MTPN	1.31E-34	-0.772746118	0.202	0.53	4.01E-30
DEGS1	1.48E-34	-1.375204338	0.104	0.385	4.53E-30
ARL4C	1.52E-34	-1.093573665	0.255	0.567	4.65E-30
MERTK	1.53E-34	-1.237819268	0.135	0.429	4.70E-30
KIAA0930	1.61E-34	-1.419914541	0.109	0.387	4.94E-30
MBNL1	1.84E-34	-0.846881392	0.244	0.587	5.64E-30
ERP29	1.87E-34	-0.670561788	0.24	0.583	5.73E-30
PDIA6	1.95E-34	-0.649602522	0.353	0.694	5.98E-30
ATOX1	2.09E-34	-0.660546723	0.43	0.805	6.41E-30
CSK	2.19E-34	-1.277751192	0.107	0.392	6.72E-30
DHRS7	2.33E-34	-0.964761351	0.146	0.449	7.13E-30
GLIPR2	2.35E-34	-1.139140139	0.149	0.453	7.20E-30
SH3GLB1	2.58E-34	-0.843557652	0.175	0.494	7.90E-30
DEK	2.60E-34	-0.805324654	0.222	0.551	7.98E-30
NOP10	2.62E-34	-0.584629193	0.417	0.792	8.03E-30
TUFM	2.65E-34	-0.995937379	0.135	0.423	8.13E-30
CASP1	3.44E-34	-0.829776927	0.215	0.547	1.05E-29
C11orf58	3.53E-34	-0.535970613	0.233	0.578	1.08E-29
CASP4	3.66E-34	-0.931954672	0.162	0.473	1.12E-29
SLC31A1	3.80E-34	-1.374617688	0.106	0.384	1.17E-29
PSMD1	4.35E-34	-1.512520663	0.084	0.348	1.33E-29
H2AFV	5.52E-34	-0.902680608	0.197	0.517	1.69E-29
ATP6V0E1	5.52E-34	-0.467667949	0.725	0.948	1.69E-29
GNA15	5.80E-34	-1.634258004	0.077	0.341	1.78E-29
TMEM219	5.91E-34	-0.723292307	0.209	0.541	1.81E-29
GLB1	6.45E-34	-1.668416145	0.077	0.335	1.98E-29
ADAM9	6.77E-34	-0.996442074	0.215	0.528	2.07E-29
DPYD	7.07E-34	-1.214629425	0.111	0.396	2.17E-29
SLC3A2	7.32E-34	-0.843442504	0.184	0.503	2.24E-29
TNS3	7.46E-34	-1.539423537	0.113	0.387	2.29E-29
NDUFB8	7.60E-34	-0.731584325	0.224	0.569	2.33E-29
MAPRE1	8.02E-34	-0.82940162	0.155	0.462	2.46E-29
GLT25D1	9.05E-34	-1.026894742	0.129	0.422	2.77E-29
BNIP3L	9.18E-34	-0.739103274	0.259	0.602	2.81E-29
EVI2A	1.03E-33	-0.954375077	0.182	0.495	3.16E-29
CALU	1.14E-33	-1.202670667	0.14	0.427	3.50E-29
IL4I1	1.31E-33	-1.178738137	0.157	0.447	4.01E-29
ZFYVE16	1.45E-33	-1.326616196	0.117	0.396	4.46E-29
PDIA3	1.47E-33	-0.632306433	0.435	0.776	4.51E-29
RHOA	1.53E-33	-0.45061583	0.849	0.956	4.69E-29
HSPH1	1.87E-33	-1.224266859	0.138	0.426	5.74E-29
ACER3	2.15E-33	-1.02284602	0.129	0.42	6.58E-29
NAPA	2.72E-33	-1.392479921	0.1	0.367	8.35E-29
NBDY	2.90E-33	-1.14046381	0.107	0.389	8.87E-29
FKBP8	3.00E-33	-0.852333891	0.151	0.457	9.18E-29
CMTM7	3.03E-33	-1.502179962	0.084	0.346	9.29E-29
KPNB1	3.09E-33	-0.941290107	0.182	0.486	9.46E-29
RDX	3.14E-33	-1.378701031	0.093	0.362	9.63E-29
UBE2I	3.36E-33	-1.011273861	0.133	0.416	1.03E-28
SSB	3.36E-33	-0.837567441	0.202	0.516	1.03E-28
PRDX1	3.47E-33	-0.670186233	0.911	0.923	1.06E-28
FAM49A	3.56E-33	-1.145679194	0.149	0.44	1.09E-28
RILPL2	4.30E-33	-1.150923164	0.115	0.397	1.32E-28
YME1L1	4.44E-33	-1.439961166	0.089	0.356	1.36E-28
VEGFB	4.49E-33	-1.691564523	0.073	0.327	1.38E-28
VPS28	4.58E-33	-0.713279498	0.193	0.52	1.40E-28
APBB1IP	4.81E-33	-1.694972781	0.073	0.324	1.47E-28
HNRNPR	5.49E-33	-1.382899908	0.113	0.382	1.68E-28
IL10RA	5.86E-33	-1.087872256	0.16	0.457	1.80E-28
RALA	5.88E-33	-1.32640386	0.131	0.41	1.80E-28
GPR65	6.30E-33	-1.385403121	0.082	0.348	1.93E-28
SERPINA1	6.41E-33	-0.44045973	0.412	0.744	1.96E-28
SERPINB1	6.44E-33	-0.675130892	0.286	0.635	1.97E-28
ALOX5AP	6.73E-33	-1.087313515	0.397	0.668	2.06E-28
RNASE6	7.18E-33	-0.674279348	0.41	0.767	2.20E-28
GUSB	7.85E-33	-1.410259779	0.113	0.378	2.41E-28
GTF3C6	7.93E-33	-0.829986185	0.2	0.512	2.43E-28
YWHAG	8.84E-33	-0.900606821	0.169	0.469	2.71E-28
ME2	8.86E-33	-1.266482525	0.137	0.421	2.72E-28
TXNDC12	9.42E-33	-1.10479472	0.115	0.392	2.89E-28
CELF2	9.49E-33	-0.701163161	0.213	0.543	2.91E-28
ITGAM	1.00E-32	-1.098677507	0.158	0.454	3.07E-28
ENY2	1.11E-32	-0.538567416	0.271	0.629	3.41E-28
CNBP	1.15E-32	-0.525029371	0.26	0.615	3.51E-28
VASP	1.18E-32	-0.800595755	0.208	0.53	3.60E-28
SQSTM1	1.30E-32	-0.789535384	0.259	0.589	3.97E-28
SLC39A1	1.30E-32	-1.454800251	0.089	0.35	3.99E-28
GPX4	1.34E-32	-0.539273403	0.701	0.905	4.09E-28
RAB1A	1.38E-32	-0.604527995	0.257	0.608	4.22E-28
PRNP	1.39E-32	-0.819348587	0.235	0.562	4.27E-28
MYO5A	1.43E-32	-1.669726008	0.073	0.323	4.39E-28
ILK	1.49E-32	-1.405086784	0.084	0.342	4.55E-28
IL18	1.52E-32	-1.251124672	0.115	0.389	4.67E-28
PAPOLA	1.55E-32	-0.688738316	0.199	0.52	4.76E-28
ITGB1	1.59E-32	-0.676759174	0.311	0.667	4.86E-28
FKBP15	1.63E-32	-1.439126915	0.073	0.33	4.99E-28
HNRNPC	1.65E-32	-0.524415904	0.403	0.75	5.04E-28
AHR	1.65E-32	-1.1401852	0.175	0.47	5.05E-28
MANF	1.66E-32	-1.111661917	0.117	0.395	5.10E-28
GNPTAB	1.82E-32	-1.254591336	0.113	0.386	5.57E-28
COPE	2.02E-32	-0.538639761	0.301	0.641	6.19E-28
ATP6V1C1	2.32E-32	-1.156880135	0.122	0.4	7.11E-28
TUBA1C	2.43E-32	-0.974268301	0.209	0.516	7.46E-28
LAMTOR2	2.58E-32	-0.551378108	0.273	0.63	7.92E-28
VDAC1	2.62E-32	-0.591843048	0.288	0.613	8.03E-28
TNFAIP2	2.62E-32	-1.300750608	0.128	0.405	8.04E-28
PPP1R15A	2.70E-32	-1.020919601	0.158	0.45	8.28E-28
TMEM165	2.71E-32	-0.804155146	0.211	0.532	8.29E-28
PSMC2	2.86E-32	-1.327949852	0.097	0.36	8.76E-28
ACP2	2.95E-32	-1.108985923	0.144	0.432	9.04E-28
RBM8A	3.10E-32	-0.66651798	0.179	0.496	9.50E-28
VAPA	3.15E-32	-0.506394721	0.293	0.669	9.64E-28
GAA	3.30E-32	-1.137909821	0.135	0.416	1.01E-27
CEP170	3.31E-32	-1.154314122	0.14	0.423	1.01E-27
RP11-792D21.2	3.32E-32	-2.042215874	0.049	0.289	1.02E-27
CD302	3.48E-32	-1.007835156	0.149	0.441	1.07E-27
OSBPL8	3.90E-32	-1.118301342	0.128	0.405	1.20E-27
PTP4A2	4.13E-32	-0.526353662	0.262	0.614	1.27E-27
FAM198B	4.21E-32	-1.159080213	0.117	0.391	1.29E-27
TMED5	4.45E-32	-0.961422892	0.137	0.427	1.36E-27
STX7	4.63E-32	-0.992693539	0.135	0.421	1.42E-27
TMX1	4.68E-32	-1.148706887	0.111	0.385	1.43E-27
PTPN12	4.77E-32	-1.119569606	0.146	0.428	1.46E-27
SDHD	4.82E-32	-0.995945625	0.124	0.404	1.48E-27
CSTB	5.18E-32	-0.94318682	0.931	0.916	1.59E-27
PSMB4	5.42E-32	-1.012007924	0.128	0.407	1.66E-27
NR4A2	5.67E-32	-0.921891473	0.317	0.623	1.74E-27
LAMTOR5	6.00E-32	-0.515388633	0.264	0.623	1.84E-27
CHMP2A	7.06E-32	-0.653364338	0.189	0.509	2.16E-27
TFPT	8.11E-32	-1.252847867	0.111	0.381	2.49E-27
HLA-F	9.14E-32	-1.281739951	0.1	0.366	2.80E-27
TRAM1	1.06E-31	-0.555409945	0.23	0.567	3.24E-27
SIGLEC7	1.09E-31	-2.4087136	0.035	0.261	3.35E-27
EIF5	1.13E-31	-0.72530458	0.224	0.544	3.46E-27
SOCS3	1.25E-31	-0.798566897	0.321	0.646	3.84E-27
PCBP1	1.28E-31	-0.500245552	0.497	0.849	3.91E-27
BZW1	1.37E-31	-0.748767913	0.2	0.513	4.19E-27
HNRNPDL	1.40E-31	-0.526376134	0.279	0.635	4.29E-27
GNPDA1	1.41E-31	-1.281593472	0.097	0.358	4.31E-27
CLN8	1.46E-31	-1.232035271	0.109	0.374	4.49E-27
RAB34	1.49E-31	-1.6316028	0.06	0.303	4.57E-27
SCP2	1.53E-31	-0.542533776	0.231	0.567	4.70E-27
SSR1	1.54E-31	-0.67049946	0.262	0.602	4.72E-27
CLTA	1.55E-31	-0.521980094	0.448	0.799	4.75E-27
FMNL2	1.58E-31	-1.73313555	0.077	0.321	4.85E-27
ATP6V1E1	1.63E-31	-0.87583961	0.151	0.443	4.99E-27
SMAP2	1.68E-31	-0.965959521	0.177	0.47	5.15E-27
METRNL	1.85E-31	-1.038503886	0.217	0.511	5.66E-27
MBD2	2.01E-31	-1.161823458	0.109	0.374	6.15E-27
SOD2	2.31E-31	-0.79616148	0.51	0.811	7.09E-27
CPQ	2.50E-31	-1.349847536	0.106	0.368	7.66E-27
VMA21	2.60E-31	-0.874996077	0.177	0.474	7.98E-27
ANXA6	2.70E-31	-1.577734131	0.069	0.316	8.26E-27
GNAI3	2.86E-31	-0.768764135	0.195	0.509	8.77E-27
PGK1	3.10E-31	-0.590194079	0.605	0.87	9.51E-27
SDHC	3.22E-31	-0.962125403	0.151	0.437	9.88E-27
DOCK4	3.70E-31	-1.493595836	0.098	0.353	1.13E-26
RAB10	3.70E-31	-0.610705982	0.26	0.6	1.14E-26
MCOLN1	3.87E-31	-1.350397104	0.1	0.361	1.19E-26
FNDC3B	3.95E-31	-0.956246972	0.195	0.492	1.21E-26
ANKRD12	4.17E-31	-0.841627454	0.173	0.467	1.28E-26
TMEM30A	4.78E-31	-1.018446642	0.129	0.407	1.46E-26
EMC10	4.82E-31	-1.214046525	0.113	0.376	1.48E-26
ARL8A	4.92E-31	-1.418349447	0.075	0.323	1.51E-26
MACF1	4.97E-31	-1.128223965	0.124	0.39	1.52E-26
BAX	5.10E-31	-0.684585116	0.197	0.514	1.56E-26
ATP2C1	5.23E-31	-1.297470111	0.109	0.372	1.60E-26
PSMB2	5.29E-31	-0.762079223	0.18	0.477	1.62E-26
VPS35	5.31E-31	-0.662887381	0.235	0.55	1.63E-26
SRGN	5.33E-31	-0.451571805	0.929	0.997	1.63E-26
MFSD12	5.35E-31	-1.261922308	0.128	0.395	1.64E-26
TUBA1B	5.61E-31	-0.864648483	0.787	0.852	1.72E-26
DOCK10	5.90E-31	-1.179843281	0.122	0.394	1.81E-26
NR3C1	5.95E-31	-1.305906562	0.095	0.351	1.82E-26
2-Mar	6.10E-31	-1.76676514	0.067	0.307	1.87E-26
EMC3	6.83E-31	-1.21985978	0.102	0.362	2.09E-26
SLC1A3	7.00E-31	-1.510871562	0.107	0.364	2.15E-26
PLBD2	7.26E-31	-1.804914457	0.062	0.297	2.22E-26
MAP7D1	8.47E-31	-1.843211677	0.053	0.287	2.59E-26
IL13RA1	8.86E-31	-0.874641234	0.184	0.486	2.72E-26
MYO9B	8.98E-31	-0.983591201	0.148	0.431	2.75E-26
YIF1B	9.62E-31	-1.969091873	0.058	0.29	2.95E-26
LAPTM4A	9.81E-31	-0.52084997	0.412	0.798	3.01E-26
EMC7	1.04E-30	-0.988848572	0.122	0.399	3.19E-26
PAPSS1	1.05E-30	-1.028488783	0.16	0.447	3.21E-26
COMMD9	1.06E-30	-1.926112817	0.049	0.278	3.25E-26
SF3B5	1.06E-30	-0.653270088	0.209	0.526	3.26E-26
TNFAIP8L2	1.08E-30	-1.901823399	0.051	0.282	3.30E-26
ADAM10	1.16E-30	-0.837348703	0.171	0.466	3.55E-26
G3BP1	1.20E-30	-1.055572053	0.149	0.429	3.67E-26
FCHO2	1.24E-30	-1.639165791	0.071	0.313	3.81E-26
NTAN1	1.29E-30	-1.483706645	0.084	0.332	3.95E-26
C19orf10	1.29E-30	-0.701658942	0.233	0.55	3.95E-26
IER5	1.32E-30	-0.936528884	0.186	0.48	4.05E-26
LGMN	1.36E-30	-0.939716138	0.401	0.7	4.16E-26
PSMB3	1.44E-30	-0.475863381	0.355	0.727	4.41E-26
RER1	1.45E-30	-0.716919391	0.193	0.496	4.45E-26
PHPT1	1.48E-30	-0.769342358	0.168	0.459	4.52E-26
KCNAB2	1.56E-30	-1.781646424	0.051	0.285	4.79E-26
RASGEF1B	1.75E-30	-1.073081703	0.151	0.428	5.35E-26
CD47	1.78E-30	-0.614918817	0.27	0.604	5.45E-26
ADRBK2	1.79E-30	-1.889555916	0.053	0.282	5.48E-26
DRAM2	1.82E-30	-0.893390662	0.171	0.468	5.59E-26
APEX1	1.83E-30	-1.15089219	0.113	0.373	5.62E-26
RAB13	1.86E-30	-1.206859984	0.124	0.391	5.69E-26
SIGLEC10	1.86E-30	-1.340914001	0.106	0.364	5.71E-26
ARL6IP1	1.93E-30	-0.505406254	0.33	0.693	5.90E-26
GALNT1	2.12E-30	-1.18749937	0.109	0.371	6.51E-26
RB1	2.28E-30	-0.9135366	0.23	0.525	6.98E-26
DAZAP2	2.29E-30	-0.517107824	0.353	0.734	7.02E-26
PSMB8	2.34E-30	-0.927724157	0.171	0.451	7.16E-26
PDE4DIP	2.97E-30	-1.438303487	0.077	0.323	9.09E-26
NSA2	3.00E-30	-0.977247511	0.129	0.4	9.20E-26
LILRB1	3.23E-30	-1.258098988	0.117	0.377	9.89E-26
PRKAR1A	3.35E-30	-0.552543239	0.233	0.562	1.03E-25
CD59	3.45E-30	-0.827759383	0.169	0.46	1.06E-25
CARD16	3.83E-30	-0.705456577	0.242	0.567	1.17E-25
PLIN3	3.93E-30	-1.237519687	0.084	0.337	1.20E-25
ZMIZ1	4.13E-30	-1.469218813	0.082	0.326	1.27E-25
PSMC4	4.19E-30	-1.612421458	0.062	0.297	1.29E-25
TXNL1	4.37E-30	-1.009258917	0.126	0.393	1.34E-25
GABARAPL2	4.37E-30	-0.576637042	0.206	0.525	1.34E-25
IDH2	4.47E-30	-1.30906135	0.1	0.351	1.37E-25
MORF4L1	4.69E-30	-0.421611648	0.392	0.797	1.44E-25
EML4	4.79E-30	-0.942842182	0.153	0.438	1.47E-25
OAZ1	4.79E-30	-0.344061511	1	0.994	1.47E-25
VOPP1	5.57E-30	-0.868891633	0.184	0.485	1.71E-25
IL7R	5.84E-30	-1.719689086	0.169	0.431	1.79E-25
HNRNPF	6.22E-30	-0.513895837	0.26	0.597	1.91E-25
OSTM1	6.47E-30	-1.132853764	0.107	0.369	1.98E-25
NCEH1	7.54E-30	-1.470530684	0.093	0.339	2.31E-25
VAMP8	7.93E-30	-0.499976165	0.692	0.923	2.43E-25
MESDC2	8.00E-30	-0.879473033	0.109	0.372	2.45E-25
CACYBP	9.54E-30	-0.910920262	0.128	0.402	2.92E-25
ORMDL2	1.08E-29	-1.027449746	0.109	0.374	3.30E-25
SHKBP1	1.12E-29	-1.445232308	0.078	0.319	3.44E-25
BLOC1S2	1.16E-29	-1.064414623	0.133	0.403	3.55E-25
SMCO4	1.18E-29	-0.923766153	0.157	0.44	3.62E-25
NAA20	1.24E-29	-1.007199734	0.118	0.381	3.80E-25
ANAPC11	1.25E-29	-0.61432798	0.206	0.515	3.82E-25
PSMD2	1.28E-29	-1.320425812	0.077	0.32	3.91E-25
FUOM	1.30E-29	-1.055207603	0.115	0.377	3.98E-25
PRDX3	1.33E-29	-0.62757904	0.23	0.546	4.06E-25
MAGT1	1.36E-29	-1.512614466	0.095	0.337	4.15E-25
FAM50A	1.41E-29	-1.044030301	0.118	0.38	4.33E-25
CYTIP	1.41E-29	-1.27026683	0.111	0.365	4.33E-25
CLEC4A	1.50E-29	-0.713427971	0.189	0.493	4.61E-25
ATP1B3	1.56E-29	-0.477755244	0.399	0.775	4.79E-25
MRFAP1	1.57E-29	-0.817914076	0.157	0.439	4.82E-25
ABHD2	1.61E-29	-1.073280225	0.12	0.38	4.94E-25
CMKLR1	1.63E-29	-1.305121352	0.1	0.354	4.99E-25
CD63	1.64E-29	-0.510706478	0.995	0.979	5.01E-25
BCL2A1	1.67E-29	-0.827373952	0.29	0.598	5.10E-25
CD300LF	1.69E-29	-1.963302452	0.056	0.282	5.18E-25
C19orf60	1.70E-29	-0.630219802	0.215	0.529	5.22E-25
MAPK1	1.86E-29	-1.102390028	0.124	0.384	5.69E-25
SCIMP	1.90E-29	-1.561292444	0.077	0.315	5.82E-25
LYSMD2	1.91E-29	-1.215602159	0.107	0.362	5.84E-25
SMS	1.93E-29	-0.818241925	0.188	0.48	5.91E-25
HNRNPD	2.00E-29	-0.750941106	0.199	0.497	6.13E-25
OLFML2B	2.35E-29	-1.350804387	0.117	0.37	7.21E-25
APH1A	2.49E-29	-0.951794294	0.129	0.395	7.62E-25
TNFRSF14	2.60E-29	-1.044627288	0.122	0.384	7.97E-25
ATP6V1D	2.67E-29	-1.164983415	0.097	0.349	8.17E-25
MMP14	2.70E-29	-0.844990398	0.275	0.573	8.29E-25
BAZ1A	2.71E-29	-0.843730829	0.149	0.427	8.31E-25
PFDN2	2.73E-29	-0.84386201	0.148	0.423	8.36E-25
CPPED1	3.18E-29	-1.256095416	0.089	0.336	9.74E-25
UBE2D1	3.91E-29	-0.750850859	0.177	0.473	1.20E-24
HLA-C	4.24E-29	-0.463199238	0.989	0.972	1.30E-24
ZNF331	4.35E-29	-1.040540206	0.189	0.464	1.33E-24
ABI1	4.36E-29	-0.926444372	0.14	0.412	1.34E-24
SH3BP2	4.57E-29	-1.350131879	0.089	0.33	1.40E-24
CD14	5.01E-29	-0.789595127	1	1	1.54E-24
WASHC4	5.30E-29	-0.889977803	0.164	0.445	1.63E-24
CREM	5.89E-29	-0.682656314	0.255	0.568	1.80E-24
MSR1	6.31E-29	-0.882991638	0.299	0.59	1.93E-24
FOXN3	6.31E-29	-1.10617346	0.122	0.386	1.93E-24
UBE2E2	6.31E-29	-1.542415877	0.066	0.296	1.93E-24
PRCP	6.59E-29	-0.958027463	0.133	0.404	2.02E-24
PPP1R12A	7.06E-29	-1.258969863	0.106	0.355	2.16E-24
DUSP3	7.33E-29	-1.208730048	0.104	0.359	2.25E-24
TMEM123	7.80E-29	-0.517175267	0.248	0.571	2.39E-24
C2	7.87E-29	-1.28872142	0.14	0.395	2.41E-24
AAED1	8.93E-29	-1.536353144	0.062	0.291	2.74E-24
PHACTR2	9.43E-29	-1.407638967	0.08	0.315	2.89E-24
RHEB	1.01E-28	-0.586577348	0.255	0.583	3.08E-24
ATF5	1.09E-28	-1.156248436	0.12	0.376	3.34E-24
SRSF9	1.14E-28	-0.44509989	0.302	0.649	3.50E-24
DNAJA1	1.14E-28	-0.633597132	0.297	0.632	3.50E-24
CYTH4	1.16E-28	-1.134915364	0.106	0.359	3.57E-24
CSTA	1.17E-28	-0.583660538	0.239	0.559	3.57E-24
SDS	1.22E-28	-1.580356234	0.12	0.364	3.75E-24
CCT8	1.27E-28	-0.750625144	0.171	0.453	3.89E-24
LY96	1.51E-28	-0.517589938	0.417	0.78	4.64E-24
XRCC6	1.52E-28	-0.74182902	0.18	0.467	4.67E-24
ABHD12	1.73E-28	-1.093840263	0.12	0.377	5.30E-24
CCT5	1.76E-28	-0.966209224	0.155	0.42	5.39E-24
TLR4	2.01E-28	-0.956424705	0.148	0.423	6.16E-24
MYH9	2.42E-28	-0.661100762	0.199	0.495	7.40E-24
VTI1B	2.50E-28	-1.134005669	0.097	0.344	7.65E-24
ARF4	2.59E-28	-0.651153611	0.18	0.471	7.94E-24
MITF	2.66E-28	-1.738778744	0.046	0.263	8.14E-24
RRAGD	2.70E-28	-1.802060756	0.06	0.281	8.27E-24
RNPEP	2.78E-28	-1.029215277	0.109	0.358	8.51E-24
EIF4A1	2.88E-28	-0.753602843	0.189	0.476	8.84E-24
UQCRC2	2.95E-28	-0.789719079	0.151	0.425	9.05E-24
BCKDK	3.16E-28	-1.383602768	0.08	0.315	9.69E-24
SRRM1	3.17E-28	-0.548946292	0.2	0.501	9.71E-24
HADHA	3.22E-28	-0.907980186	0.124	0.384	9.86E-24
GLMP	3.26E-28	-1.245283443	0.104	0.349	9.99E-24
ACOT9	3.36E-28	-1.404823722	0.071	0.303	1.03E-23
JAK1	3.77E-28	-0.867169436	0.164	0.44	1.15E-23
ABL2	3.84E-28	-1.315295565	0.102	0.342	1.18E-23
NFIC	4.05E-28	-1.37077903	0.093	0.329	1.24E-23
CMIP	4.28E-28	-1.017574368	0.129	0.388	1.31E-23
ITPR2	4.38E-28	-0.977013715	0.16	0.435	1.34E-23
C6orf62	4.48E-28	-0.60594915	0.286	0.612	1.37E-23
AUP1	4.67E-28	-0.894589375	0.124	0.379	1.43E-23
PITPNA	4.67E-28	-1.692809621	0.062	0.282	1.43E-23
OCIAD1	5.28E-28	-0.685785538	0.162	0.44	1.62E-23
ST8SIA4	5.28E-28	-0.968048224	0.137	0.403	1.62E-23
RPL7	5.69E-28	0.739357073	0.995	0.967	1.74E-23
PAK1	6.06E-28	-1.608441812	0.067	0.289	1.86E-23
KIF5B	7.48E-28	-0.597857705	0.231	0.533	2.29E-23
CTDNEP1	7.52E-28	-0.949470055	0.144	0.408	2.30E-23
KHDRBS1	8.21E-28	-0.774217714	0.166	0.437	2.52E-23
CSNK1A1	8.29E-28	-0.635706499	0.237	0.541	2.54E-23
IL17RA	1.10E-27	-1.57924682	0.06	0.282	3.38E-23
SLC25A11	1.13E-27	-1.512694323	0.06	0.282	3.46E-23
MBD4	1.15E-27	-1.29672844	0.089	0.325	3.52E-23
LGALS8	1.15E-27	-1.697929058	0.06	0.279	3.53E-23
ATF3	1.16E-27	-0.854917144	0.248	0.529	3.57E-23
CCDC109B	1.18E-27	-1.061803345	0.117	0.365	3.62E-23
ITGAV	1.36E-27	-1.198128785	0.12	0.368	4.17E-23
MKNK1	1.45E-27	-0.955320399	0.131	0.397	4.43E-23
DAPK1	1.79E-27	-0.957391983	0.122	0.378	5.49E-23
CISD2	1.84E-27	-0.709014695	0.175	0.456	5.64E-23
NDUFAF3	1.92E-27	-0.8641492	0.129	0.393	5.89E-23
PGLS	2.01E-27	-0.63330861	0.184	0.474	6.15E-23
SRSF5	2.02E-27	-0.52946576	0.237	0.556	6.20E-23
RPN1	2.03E-27	-0.622589584	0.208	0.503	6.24E-23
GCA	2.04E-27	-0.631237792	0.224	0.516	6.25E-23
AXL	2.24E-27	-1.421049674	0.102	0.336	6.85E-23
TM6SF1	2.25E-27	-1.26458335	0.086	0.324	6.88E-23
SP100	2.25E-27	-1.023719109	0.124	0.376	6.88E-23
IL2RG	2.28E-27	-1.284146764	0.091	0.325	6.99E-23
RNF149	2.70E-27	-0.532895745	0.337	0.677	8.28E-23
RTFDC1	2.72E-27	-1.185024056	0.087	0.322	8.33E-23
TMEM160	2.80E-27	-0.734686367	0.146	0.416	8.58E-23
ACADVL	3.00E-27	-0.903498875	0.12	0.372	9.21E-23
PSMC6	3.07E-27	-1.08242562	0.102	0.342	9.40E-23
SUSD6	3.10E-27	-0.952179113	0.133	0.384	9.49E-23
ARF6	3.14E-27	-0.531505103	0.217	0.52	9.64E-23
DAD1	3.18E-27	-0.382222223	0.315	0.661	9.75E-23
CAT	3.26E-27	-0.952295976	0.129	0.384	1.00E-22
AKIRIN2	3.29E-27	-1.131674995	0.115	0.36	1.01E-22
RBX1	3.62E-27	-0.338459466	0.372	0.752	1.11E-22
STX12	3.62E-27	-0.88389488	0.151	0.417	1.11E-22
PARVB	3.62E-27	-1.298816903	0.086	0.316	1.11E-22
ADIPOR1	3.64E-27	-0.7350423	0.169	0.443	1.11E-22
TXNDC17	3.73E-27	-0.467380966	0.2	0.493	1.14E-22
TRA2B	3.83E-27	-0.700878094	0.213	0.506	1.17E-22
STX4	3.83E-27	-1.142847603	0.104	0.348	1.18E-22
UBE2D3	3.89E-27	-0.412694159	0.474	0.817	1.19E-22
APOE	3.90E-27	-1.679949825	0.468	0.65	1.19E-22
DDX21	4.06E-27	-0.771459919	0.16	0.43	1.24E-22
COPB1	4.33E-27	-1.084510559	0.098	0.339	1.33E-22
EIF3L	4.39E-27	-0.735188224	0.171	0.445	1.34E-22
AHNAK	5.37E-27	-0.824186064	0.226	0.51	1.65E-22
CSF2RA	5.38E-27	-0.9799616	0.131	0.385	1.65E-22
BANF1	5.60E-27	-0.694884911	0.166	0.438	1.72E-22
PSMA4	5.64E-27	-0.394305575	0.319	0.666	1.73E-22
SRSF7	5.79E-27	-0.544985994	0.233	0.541	1.77E-22
AQP9	5.86E-27	-1.62557384	0.091	0.315	1.79E-22
CD58	5.93E-27	-0.916533445	0.146	0.403	1.82E-22
ARF3	6.08E-27	-0.776499437	0.144	0.408	1.86E-22
PPP1CA	6.11E-27	-0.513358244	0.271	0.601	1.87E-22
FPR1	6.26E-27	-0.884416663	0.23	0.515	1.92E-22
SCAF11	6.84E-27	-0.666897053	0.25	0.548	2.10E-22
ATP5C1	7.10E-27	-0.437666382	0.304	0.629	2.18E-22
FGD2	7.56E-27	-1.364508898	0.073	0.295	2.32E-22
PRDX5	7.74E-27	0.765990616	0.747	0.499	2.37E-22
IL18BP	7.90E-27	-2.408334691	0.027	0.223	2.42E-22
PSMG2	8.99E-27	-0.797410707	0.14	0.4	2.75E-22
NAAA	9.18E-27	-1.061143855	0.113	0.359	2.81E-22
ETV5	9.76E-27	-1.071272506	0.111	0.354	2.99E-22
ZNF106	9.98E-27	-1.169151328	0.109	0.349	3.06E-22
C14orf166	1.01E-26	-0.454770769	0.206	0.506	3.11E-22
UBE2B	1.03E-26	-0.562302572	0.189	0.483	3.15E-22
IRF2BP2	1.04E-26	-0.818203276	0.16	0.423	3.19E-22
APPL1	1.05E-26	-1.39202537	0.089	0.315	3.21E-22
ANP32A	1.06E-26	-0.740179912	0.179	0.448	3.23E-22
MYEOV2	1.06E-26	-0.464252057	0.239	0.55	3.24E-22
IGF2R	1.11E-26	-1.202857315	0.122	0.367	3.39E-22
SLC6A6	1.20E-26	-1.328150562	0.095	0.325	3.68E-22
PTPN1	1.25E-26	-1.262159318	0.102	0.336	3.84E-22
MMADHC	1.28E-26	-1.171750173	0.086	0.315	3.91E-22
FRMD4B	1.36E-26	-0.993291177	0.138	0.395	4.18E-22
SMIM4	1.48E-26	-1.354010178	0.08	0.306	4.54E-22
MTHFD2	1.66E-26	-0.798823078	0.166	0.434	5.09E-22
ARHGAP30	1.66E-26	-1.031875961	0.115	0.361	5.09E-22
TMBIM4	1.69E-26	-0.371597697	0.346	0.726	5.17E-22
DCAF7	1.74E-26	-1.074101275	0.104	0.339	5.32E-22
ID2	1.81E-26	-0.89424677	0.189	0.461	5.54E-22
NPC1	1.93E-26	-1.301266121	0.087	0.313	5.91E-22
LASP1	1.96E-26	-0.999233913	0.126	0.374	5.99E-22
SNAP29	1.96E-26	-1.636226093	0.055	0.264	6.00E-22
FAM20C	2.10E-26	-1.88496038	0.06	0.27	6.43E-22
LMO4	2.17E-26	-1.265067923	0.104	0.336	6.65E-22
NUP62	2.21E-26	-1.603258036	0.071	0.287	6.78E-22
C11orf31	2.23E-26	-0.606177116	0.239	0.537	6.83E-22
SLC43A2	2.27E-26	-0.944153876	0.157	0.418	6.96E-22
SNW1	2.28E-26	-1.643885884	0.055	0.263	6.98E-22
IDH1	2.28E-26	-0.815532891	0.188	0.461	6.98E-22
TSPAN14	2.42E-26	-1.084691572	0.109	0.347	7.42E-22
PPIG	2.47E-26	-0.595281214	0.22	0.52	7.57E-22
CD33	2.65E-26	-1.404823722	0.075	0.296	8.11E-22
CAST	2.67E-26	-0.67809601	0.209	0.495	8.18E-22
BTK	2.67E-26	-1.719403154	0.055	0.262	8.20E-22
RAD23A	2.70E-26	-0.911744909	0.142	0.392	8.29E-22
TREM1	2.91E-26	-1.067535235	0.149	0.401	8.93E-22
TIMM8B	3.00E-26	-0.429775216	0.211	0.511	9.18E-22
MPC1	3.01E-26	-1.169043187	0.1	0.335	9.24E-22
ENO1	3.21E-26	-0.568541658	0.807	0.874	9.85E-22
PARP14	3.25E-26	-0.824392374	0.169	0.439	9.97E-22
VMO1	3.32E-26	-1.086467229	0.138	0.384	1.02E-21
TMEM51	3.75E-26	-1.148745497	0.091	0.322	1.15E-21
PRDX6	3.76E-26	-0.552363271	0.208	0.491	1.15E-21
RBM47	4.00E-26	-0.694683742	0.215	0.501	1.22E-21
HK1	4.02E-26	-1.52946576	0.077	0.293	1.23E-21
CNN2	4.06E-26	-1.584962501	0.066	0.278	1.24E-21
RAPGEF1	4.08E-26	-1.182370323	0.097	0.327	1.25E-21
POLR2E	4.11E-26	-0.95214053	0.095	0.331	1.26E-21
BLVRB	4.25E-26	-0.605737039	0.288	0.605	1.30E-21
TGM2	4.26E-26	-1.833344954	0.075	0.288	1.31E-21
UBE2J1	4.38E-26	-1.23252998	0.087	0.316	1.34E-21
SEC14L1	4.50E-26	-0.958787308	0.146	0.398	1.38E-21
MAF1	4.50E-26	-1.594713364	0.06	0.27	1.38E-21
CYB5R4	4.52E-26	-1.21808769	0.087	0.313	1.39E-21
APOL6	4.76E-26	-1.120338065	0.12	0.361	1.46E-21
S100B	4.94E-26	-2.418589871	0.053	0.254	1.51E-21
LMAN2	4.98E-26	-0.458968371	0.206	0.504	1.53E-21
PBRM1	5.05E-26	-1.216204735	0.089	0.316	1.55E-21
IFNAR2	5.09E-26	-1.159078033	0.086	0.311	1.56E-21
RAB8A	5.13E-26	-1.021690477	0.1	0.337	1.57E-21
ATP13A3	5.15E-26	-0.982185644	0.213	0.483	1.58E-21
MEF2A	5.18E-26	-1.261129766	0.107	0.338	1.59E-21
TCN2	5.21E-26	-1.322134492	0.098	0.327	1.60E-21
C1orf122	5.47E-26	-1.223472037	0.091	0.32	1.68E-21
SSBP1	5.60E-26	-0.48712069	0.231	0.526	1.71E-21
RASSF2	5.96E-26	-1.394499741	0.082	0.305	1.83E-21
DARS	6.12E-26	-0.974692997	0.115	0.355	1.87E-21
CHMP5	6.15E-26	-0.618036428	0.209	0.501	1.89E-21
RAB8B	6.47E-26	-1.080710991	0.104	0.34	1.98E-21
IK	6.49E-26	-1.411924585	0.067	0.282	1.99E-21
SERPINB6	6.57E-26	-0.482179971	0.23	0.534	2.01E-21
TFRC	6.63E-26	-0.859791396	0.286	0.565	2.03E-21
LACC1	6.74E-26	-1.511648043	0.064	0.277	2.07E-21
RABAC1	7.15E-26	-0.586006105	0.195	0.472	2.19E-21
SSR3	7.35E-26	-0.474055127	0.31	0.641	2.25E-21
PTPRJ	7.62E-26	-0.902565483	0.118	0.364	2.34E-21
LEPROTL1	7.87E-26	-0.685708377	0.157	0.424	2.41E-21
CALR	8.32E-26	-0.560883154	0.798	0.848	2.55E-21
TMEM251	8.38E-26	-1.239583983	0.087	0.311	2.57E-21
ITSN2	8.45E-26	-1.299125363	0.077	0.298	2.59E-21
XRCC5	8.76E-26	-0.686670884	0.209	0.489	2.68E-21
LTA4H	9.00E-26	-0.910586665	0.153	0.407	2.76E-21
HIGD2A	9.03E-26	-0.437445319	0.251	0.562	2.77E-21
EFCAB14	9.60E-26	-1.173335537	0.095	0.324	2.94E-21
SERPING1	1.06E-25	-1.305058725	0.12	0.357	3.25E-21
RAP2A	1.09E-25	-1.389575387	0.082	0.301	3.34E-21
FIBP	1.12E-25	-1.256987815	0.091	0.315	3.45E-21
SNAP23	1.13E-25	-0.997176576	0.109	0.344	3.47E-21
DNAJC3	1.14E-25	-0.804919988	0.155	0.411	3.50E-21
SNRPB	1.17E-25	-0.68387248	0.162	0.42	3.57E-21
FCGR2B	1.20E-25	-1.100843855	0.153	0.401	3.67E-21
GIMAP1	1.39E-25	-1.672808421	0.049	0.253	4.27E-21
SDC2	1.40E-25	-1.70379571	0.122	0.344	4.28E-21
SEMA4A	1.54E-25	-1.730012933	0.058	0.265	4.71E-21
TAOK1	1.55E-25	-1.206549239	0.093	0.319	4.75E-21
SRP72	1.66E-25	-0.866467081	0.133	0.381	5.08E-21
EIF3I	1.77E-25	-0.914742439	0.118	0.36	5.42E-21
PQLC3	1.78E-25	-1.240412043	0.08	0.301	5.46E-21
ELOC	2.02E-25	-0.504309672	0.244	0.546	6.18E-21
FAM105A	2.03E-25	-0.947563828	0.129	0.373	6.22E-21
GALM	2.07E-25	-1.581681804	0.069	0.279	6.33E-21
FIS1	2.10E-25	-0.545521618	0.189	0.474	6.45E-21
SNX24	2.12E-25	-1.960162951	0.046	0.242	6.49E-21
TNFAIP8	2.12E-25	-1.099940462	0.117	0.354	6.50E-21
TMEM147	2.19E-25	-0.674697392	0.18	0.445	6.72E-21
PSMB9	2.23E-25	-0.62179227	0.222	0.502	6.83E-21
FAM26F	2.28E-25	-1.001157313	0.184	0.443	6.99E-21
FGR	2.33E-25	-1.047482122	0.12	0.36	7.16E-21
CIITA	2.37E-25	-1.138972396	0.091	0.319	7.25E-21
ALDH2	2.45E-25	-0.995651875	0.168	0.416	7.51E-21
TMED9	2.53E-25	-0.673089759	0.182	0.446	7.76E-21
NMI	2.58E-25	-1.093840263	0.095	0.323	7.90E-21
MTMR14	2.60E-25	-1.754741364	0.047	0.247	7.97E-21
CPEB4	2.76E-25	-1.051376607	0.095	0.323	8.46E-21
FUCA1	2.82E-25	-1.135007754	0.162	0.412	8.64E-21
PPIF	2.86E-25	-1.058383322	0.126	0.365	8.77E-21
P4HB	2.97E-25	-0.453419401	0.408	0.691	9.09E-21
PPP2CA	2.97E-25	-0.834091396	0.133	0.378	9.11E-21
PFKL	3.08E-25	-0.891970367	0.115	0.352	9.43E-21
FLOT1	3.19E-25	-0.803205394	0.173	0.437	9.77E-21
TPST2	3.29E-25	-1.370632593	0.071	0.282	1.01E-20
SAMD9L	3.32E-25	-1.341666015	0.086	0.305	1.02E-20
CCDC47	3.32E-25	-1.06643686	0.109	0.339	1.02E-20
TAF10	3.38E-25	-1.554786345	0.064	0.269	1.04E-20
TRPV2	3.52E-25	-1.323560919	0.087	0.307	1.08E-20
PSMC5	3.53E-25	-0.804799632	0.138	0.389	1.08E-20
SLC11A1	3.58E-25	-0.797096366	0.326	0.598	1.10E-20
WSB1	3.62E-25	-0.397756266	0.326	0.657	1.11E-20
EIF4H	3.82E-25	-1.05541842	0.1	0.326	1.17E-20
SFT2D1	3.83E-25	-0.439319611	0.279	0.605	1.17E-20
SNX27	3.89E-25	-1.331570944	0.08	0.297	1.19E-20
SKIL	4.11E-25	-1.001846726	0.137	0.379	1.26E-20
SNRPB2	4.14E-25	-0.463183915	0.215	0.504	1.27E-20
RBM3	4.24E-25	-0.434958584	0.366	0.661	1.30E-20
UBE2A	4.45E-25	-0.820025559	0.124	0.365	1.36E-20
ETF1	4.48E-25	-0.987404049	0.115	0.349	1.37E-20
PSMA3	4.63E-25	-0.587735069	0.2	0.484	1.42E-20
TMEM9B	4.74E-25	-0.883375743	0.128	0.371	1.45E-20
NDUFS8	4.99E-25	-0.479569141	0.199	0.476	1.53E-20
WARS	5.50E-25	-1.329700444	0.12	0.349	1.69E-20
GLTSCR2	5.67E-25	0.832819932	0.585	0.355	1.74E-20
GSAP	5.74E-25	-1.44820497	0.066	0.273	1.76E-20
GMFB	5.82E-25	-1.246223713	0.069	0.281	1.78E-20
RPS4Y1	5.92E-25	-1.023239597	0.126	0.363	1.81E-20
SHTN1	5.96E-25	-1.584016781	0.062	0.265	1.83E-20
EHBP1L1	6.19E-25	-0.903762159	0.133	0.373	1.90E-20
TRMT112	6.44E-25	-0.355956906	0.233	0.535	1.97E-20
CKLF	6.44E-25	-0.557574041	0.339	0.66	1.97E-20
PARP9	6.47E-25	-1.268207436	0.087	0.305	1.98E-20
TM9SF2	6.67E-25	-0.62607467	0.188	0.454	2.04E-20
ISCU	6.88E-25	-0.566783492	0.191	0.467	2.11E-20
PPP4C	6.92E-25	-0.649421912	0.173	0.444	2.12E-20
PJA2	7.41E-25	-0.968141009	0.14	0.381	2.27E-20
FUS	7.58E-25	-0.423160269	0.264	0.578	2.32E-20
PSMD14	7.96E-25	-1.011119346	0.106	0.333	2.44E-20
CYB5R3	8.20E-25	-1.250471226	0.08	0.294	2.51E-20
MBP	8.55E-25	-1.569810895	0.066	0.271	2.62E-20
ADAM8	8.66E-25	-1.053956843	0.129	0.365	2.65E-20
CLEC5A	9.04E-25	-1.475035933	0.153	0.383	2.77E-20
AGTRAP	9.69E-25	-1.176873338	0.1	0.323	2.97E-20
CD36	1.02E-24	-1.036104111	0.158	0.405	3.11E-20
VIMP	1.02E-24	-0.633962505	0.166	0.431	3.13E-20
PAIP2	1.04E-24	-0.517049219	0.202	0.485	3.20E-20
GADD45B	1.04E-24	-0.86894735	0.257	0.532	3.20E-20
GNAQ	1.09E-24	-0.75392924	0.2	0.465	3.35E-20
PLXND1	1.11E-24	-0.848352204	0.166	0.424	3.40E-20
NDUFB5	1.11E-24	-0.498063575	0.215	0.506	3.41E-20
ADAMDEC1	1.36E-24	-1.529602242	0.117	0.333	4.17E-20
EFR3A	1.37E-24	-1.061659857	0.104	0.328	4.21E-20
LSM10	1.42E-24	-1.174248346	0.084	0.302	4.35E-20
TMEM179B	1.43E-24	-0.75321022	0.129	0.374	4.38E-20
ACSL1	1.50E-24	-1.042052638	0.158	0.404	4.60E-20
UBXN1	1.55E-24	-0.597017131	0.173	0.433	4.75E-20
TMED2	1.65E-24	-0.422644379	0.215	0.496	5.07E-20
EIF3A	1.66E-24	-0.574701663	0.239	0.53	5.10E-20
UPP1	1.71E-24	-0.735216467	0.206	0.474	5.24E-20
PCMT1	1.82E-24	-0.719760015	0.135	0.383	5.59E-20
RENBP	1.84E-24	-0.738090501	0.151	0.402	5.65E-20
PTBP3	1.85E-24	-0.92264031	0.155	0.397	5.66E-20
MDH1	1.87E-24	-0.604377074	0.211	0.486	5.74E-20
PNKD	1.89E-24	-1.112850039	0.095	0.317	5.80E-20
CFL1	1.89E-24	-0.359250651	0.998	0.988	5.81E-20
UBE2D2	1.99E-24	-0.628755579	0.168	0.429	6.09E-20
TLR1	2.13E-24	-1.565722714	0.062	0.264	6.54E-20
VAMP3	2.16E-24	-0.927744485	0.113	0.347	6.61E-20
C7orf73	2.17E-24	-0.505464922	0.191	0.47	6.64E-20
RRP7A	2.23E-24	-1.415561356	0.075	0.283	6.83E-20
CCPG1	2.28E-24	-1.279972938	0.077	0.287	7.00E-20
MCFD2	2.50E-24	-1.340444324	0.06	0.262	7.68E-20
TMEM109	2.85E-24	-1.507951473	0.058	0.259	8.73E-20
NCF1	2.89E-24	-0.830245944	0.189	0.45	8.86E-20
POLR2J	3.03E-24	-1.111327689	0.097	0.313	9.29E-20
TRAPPC3	3.08E-24	-1.381782943	0.075	0.281	9.44E-20
FAM53C	3.21E-24	-1.433010949	0.066	0.266	9.83E-20
SH3PXD2B	3.25E-24	-1.555768845	0.071	0.276	9.96E-20
UBASH3B	3.37E-24	-2.074565841	0.04	0.227	1.03E-19
WDR26	3.57E-24	-1.022638683	0.12	0.351	1.09E-19
TCEAL8	3.65E-24	-0.829045399	0.098	0.325	1.12E-19
P2RY6	3.75E-24	-1.982466293	0.042	0.231	1.15E-19
KTN1	3.78E-24	-0.353966334	0.233	0.531	1.16E-19
NR1H3	3.86E-24	-1.585292793	0.075	0.279	1.18E-19
PTPN2	3.87E-24	-0.854166512	0.113	0.345	1.19E-19
RPL26L1	3.93E-24	-1.554260288	0.064	0.263	1.21E-19
SH3BGRL3	4.00E-24	-0.405297035	0.987	0.97	1.23E-19
CRTAP	4.05E-24	-0.724704049	0.149	0.401	1.24E-19
NCSTN	4.10E-24	-1.128605681	0.095	0.316	1.26E-19
NPTN	4.11E-24	-1.051728154	0.122	0.349	1.26E-19
RWDD1	4.15E-24	-0.632023183	0.155	0.408	1.27E-19
COMMD7	4.19E-24	-1.096735166	0.08	0.293	1.28E-19
SGK3	4.44E-24	-1.031082377	0.109	0.337	1.36E-19
ADAR	4.46E-24	-0.694924476	0.171	0.426	1.37E-19
PTEN	4.50E-24	-0.774147153	0.158	0.41	1.38E-19
HCFC1R1	4.61E-24	-1.20908062	0.077	0.286	1.41E-19
GLUD1	4.64E-24	-1.052137688	0.113	0.341	1.42E-19
TMOD3	4.65E-24	-1.015714424	0.113	0.337	1.42E-19
RNF114	4.66E-24	-1.354509379	0.071	0.275	1.43E-19
GABARAP	4.69E-24	-0.985372797	0.117	0.349	1.44E-19
XRN2	4.73E-24	-0.68237356	0.171	0.428	1.45E-19
DOK3	4.74E-24	-1.324788749	0.077	0.284	1.45E-19
THBD	4.77E-24	-1.033891668	0.191	0.432	1.46E-19
FAM96A	4.89E-24	-0.600139671	0.188	0.463	1.50E-19
MTCH1	4.91E-24	-0.801206715	0.128	0.366	1.50E-19
HNRNPAB	4.98E-24	-1.039155619	0.118	0.342	1.53E-19
ZFP36L1	5.87E-24	-0.582096629	0.486	0.788	1.80E-19
FBXL5	5.95E-24	-1.02722866	0.104	0.327	1.82E-19
SNRPC	5.97E-24	-0.709721294	0.133	0.378	1.83E-19
SURF4	6.11E-24	-0.972731814	0.117	0.346	1.87E-19
ACTG1	6.29E-24	-0.340221741	1	0.99	1.93E-19
KLF4	6.29E-24	-0.790328597	0.222	0.485	1.93E-19
JOSD2	6.40E-24	-1.028740127	0.107	0.334	1.96E-19
PRPF38B	6.47E-24	-0.754300422	0.124	0.358	1.98E-19
TRPS1	6.62E-24	-1.366555383	0.069	0.273	2.03E-19
UGCG	6.74E-24	-1.622782128	0.075	0.275	2.07E-19
SLC11A2	7.63E-24	-1.144979112	0.093	0.31	2.34E-19
TMEM70	7.66E-24	-0.849347798	0.133	0.372	2.35E-19
RBM25	7.79E-24	-0.596021426	0.197	0.463	2.39E-19
GAL3ST4	8.07E-24	-1.352896385	0.086	0.295	2.47E-19
IFI35	8.13E-24	-0.955016597	0.113	0.34	2.49E-19
NDUFS7	8.39E-24	-0.400925364	0.213	0.503	2.57E-19
GBP1	8.72E-24	-1.151829224	0.175	0.417	2.67E-19
CDC37	8.94E-24	-0.868738554	0.144	0.381	2.74E-19
MMP19	9.17E-24	-1.505396842	0.117	0.334	2.81E-19
FNIP2	9.28E-24	-0.835984938	0.173	0.421	2.84E-19
OSCAR	1.11E-23	-1.213371895	0.093	0.308	3.41E-19
SPAG7	1.13E-23	-1.210150084	0.078	0.286	3.46E-19
IRAK3	1.23E-23	-0.885151644	0.146	0.387	3.76E-19
C9orf16	1.24E-23	-0.581667775	0.188	0.447	3.81E-19
VPS13C	1.30E-23	-1.010591963	0.14	0.374	4.00E-19
PYGL	1.31E-23	-1.383092401	0.071	0.273	4.00E-19
RSU1	1.33E-23	-0.894436092	0.12	0.354	4.09E-19
MANBA	1.35E-23	-1.235827548	0.086	0.295	4.13E-19
SLC4A7	1.37E-23	-0.99571141	0.12	0.348	4.21E-19
SH3BP5	1.38E-23	-1.021690477	0.122	0.35	4.24E-19
MRPL20	1.39E-23	-0.499443376	0.217	0.493	4.26E-19
S100A9	1.42E-23	-0.535511225	0.632	0.848	4.36E-19
LINC01272	1.44E-23	-0.684225046	0.204	0.473	4.41E-19
PDE4B	1.45E-23	-1.142122349	0.122	0.35	4.43E-19
STXBP2	1.45E-23	-0.504748301	0.208	0.487	4.45E-19
LSM3	1.45E-23	-0.391047726	0.215	0.501	4.45E-19
TPD52L2	1.46E-23	-1.087995699	0.093	0.31	4.48E-19
MMD	1.48E-23	-1.706188651	0.053	0.245	4.53E-19
SRRM2	1.49E-23	-0.590663077	0.193	0.456	4.56E-19
SDF4	1.49E-23	-0.98524912	0.098	0.316	4.58E-19
LMAN1	1.50E-23	-1.171641458	0.097	0.311	4.60E-19
UBAC1	1.53E-23	-1.776864712	0.055	0.244	4.69E-19
CLEC11A	1.55E-23	-1.261872212	0.08	0.288	4.74E-19
EIF1AX	1.55E-23	-0.584727099	0.211	0.484	4.75E-19
RNF144B	1.58E-23	-1.037717206	0.131	0.365	4.84E-19
SFT2D2	1.64E-23	-1.145679194	0.106	0.322	5.03E-19
PSMB1	1.78E-23	-0.402710699	0.419	0.706	5.46E-19
TMEM14B	1.82E-23	-0.613415774	0.162	0.416	5.58E-19
ADCY7	1.83E-23	-1.103421507	0.104	0.323	5.61E-19
SLC38A6	1.84E-23	-1.364060021	0.071	0.274	5.64E-19
RNF7	1.95E-23	-0.554268397	0.182	0.444	5.98E-19
EIF1B	1.97E-23	-0.685411169	0.14	0.384	6.05E-19
MTCH2	2.01E-23	-0.693865226	0.151	0.395	6.17E-19
RAB18	2.10E-23	-0.819401094	0.12	0.35	6.43E-19
RPL34	2.10E-23	0.623932543	1	0.994	6.45E-19
ATXN1	2.16E-23	-1.05256979	0.086	0.3	6.61E-19
ATP2A2	2.20E-23	-0.720078031	0.162	0.407	6.74E-19
DECR1	2.20E-23	-0.901365575	0.107	0.334	6.75E-19
GGA1	2.27E-23	-1.050049032	0.089	0.302	6.97E-19
PTGS1	2.28E-23	-1.174872215	0.077	0.284	6.98E-19
BIN2	2.34E-23	-1.722130195	0.049	0.236	7.17E-19
UBE2N	2.35E-23	-0.624442291	0.128	0.362	7.21E-19
MYD88	2.43E-23	-1.281490779	0.071	0.273	7.44E-19
WAPL	2.53E-23	-1.174053839	0.075	0.279	7.77E-19
GK	2.57E-23	-0.875975426	0.182	0.43	7.88E-19
NFKBIE	2.58E-23	-1.772087096	0.046	0.232	7.91E-19
SF3B2	2.63E-23	-0.892970142	0.109	0.329	8.05E-19
HVCN1	2.71E-23	-1.61305576	0.053	0.243	8.30E-19
CCT6A	2.72E-23	-0.645454997	0.166	0.418	8.32E-19
NIN	2.76E-23	-1.640290574	0.06	0.251	8.46E-19
ST3GAL1	2.80E-23	-1.142564138	0.087	0.297	8.58E-19
NQO2	2.93E-23	-1.270431047	0.087	0.294	8.97E-19
RANBP1	3.00E-23	-0.818760797	0.157	0.398	9.19E-19
NEU1	3.07E-23	-0.983741123	0.117	0.341	9.40E-19
ATP6V1H	3.08E-23	-1.002864263	0.078	0.285	9.42E-19
KARS	3.08E-23	-1.231711179	0.073	0.276	9.44E-19
SRP9	3.09E-23	-0.544390556	0.195	0.456	9.47E-19
SP110	3.18E-23	-1.019652772	0.097	0.313	9.73E-19
LYPLA1	3.20E-23	-0.79863733	0.144	0.382	9.82E-19
IKZF1	3.25E-23	-1.234600505	0.078	0.284	9.96E-19
SON	3.28E-23	-0.338854577	0.321	0.65	1.01E-18
TAP1	3.38E-23	-1.075453058	0.1	0.318	1.04E-18
SNX18	3.42E-23	-1.435249047	0.064	0.26	1.05E-18
MAX	3.44E-23	-0.851556183	0.107	0.327	1.05E-18
RTCB	3.83E-23	-1.069369868	0.087	0.299	1.17E-18
DNAJC15	3.85E-23	-0.545585158	0.197	0.463	1.18E-18
H2AFJ	3.91E-23	-0.500344076	0.184	0.451	1.20E-18
NECTIN2	3.91E-23	-0.862469247	0.142	0.38	1.20E-18
SIPA1	3.93E-23	-1.389133231	0.06	0.255	1.20E-18
RNASEH2C	3.94E-23	-0.786937193	0.12	0.353	1.21E-18
MRPL40	3.97E-23	-1.189147223	0.075	0.274	1.22E-18
PIAS1	4.42E-23	-1.014201498	0.104	0.323	1.36E-18
MAPKAPK3	4.48E-23	-1.220104035	0.071	0.273	1.37E-18
CAB39	4.57E-23	-0.919139434	0.12	0.345	1.40E-18
EHD4	4.58E-23	-1.277108204	0.067	0.266	1.40E-18
YY1	4.62E-23	-0.940653905	0.122	0.344	1.41E-18
SNX9	4.62E-23	-1.186444523	0.084	0.29	1.42E-18
PDCD6IP	4.68E-23	-0.894382877	0.124	0.352	1.43E-18
HADHB	4.81E-23	-0.749246142	0.153	0.397	1.47E-18
FLII	4.86E-23	-1.407596531	0.058	0.249	1.49E-18
LPAR6	4.88E-23	-0.800039454	0.177	0.426	1.50E-18
HNRNPH3	4.92E-23	-0.866086431	0.113	0.333	1.51E-18
SYNCRIP	5.23E-23	-0.689675517	0.177	0.424	1.60E-18
G3BP2	5.28E-23	-1.152633412	0.08	0.285	1.62E-18
ACSL4	5.35E-23	-0.856235907	0.12	0.344	1.64E-18
IDH3G	5.48E-23	-0.880808714	0.1	0.321	1.68E-18
FEZ2	5.49E-23	-0.907794295	0.107	0.331	1.68E-18
ANP32B	6.08E-23	-0.529072885	0.231	0.507	1.86E-18
PIP4K2A	6.33E-23	-1.293432815	0.078	0.28	1.94E-18
SNU13	6.40E-23	-0.498400087	0.202	0.467	1.96E-18
PARP1	6.43E-23	-1.237566367	0.089	0.293	1.97E-18
ELOVL5	6.68E-23	-1.829045399	0.042	0.223	2.05E-18
SLC25A24	7.06E-23	-0.993676101	0.111	0.331	2.16E-18
TXN2	7.27E-23	-0.835823932	0.086	0.296	2.23E-18
SF3B1	7.61E-23	-0.577066182	0.211	0.481	2.33E-18
POU2F2	7.63E-23	-1.951318066	0.038	0.218	2.34E-18
NUFIP2	7.65E-23	-1.113808679	0.107	0.321	2.34E-18
TGFBR2	7.77E-23	-0.95120943	0.113	0.334	2.38E-18
NDUFV3	7.85E-23	-1.0245776	0.093	0.302	2.41E-18
ETV6	7.90E-23	-1.439867448	0.073	0.269	2.42E-18
C1QBP	8.00E-23	-0.868905647	0.137	0.361	2.45E-18
IMMT	8.16E-23	-1.198027082	0.069	0.267	2.50E-18
MEF2C	8.17E-23	-0.786777152	0.173	0.419	2.50E-18
PRKACA	8.81E-23	-2.03416599	0.036	0.213	2.70E-18
COMMD1	9.14E-23	-1.254073418	0.069	0.268	2.80E-18
STX11	9.14E-23	-1.143749167	0.087	0.295	2.80E-18
EIF2S2	9.26E-23	-0.458882357	0.281	0.554	2.84E-18
NDUFC2	9.37E-23	-0.263623941	0.344	0.663	2.87E-18
NFKBIZ	9.63E-23	-0.816176094	0.217	0.47	2.95E-18
SLC16A10	9.77E-23	-1.123138271	0.151	0.379	3.00E-18
NAA38	1.00E-22	-0.547490905	0.177	0.435	3.07E-18
RPS17	1.02E-22	0.415846983	0.911	0.567	3.14E-18
RECQL	1.04E-22	-1.546435455	0.064	0.254	3.19E-18
CTNNA1	1.11E-22	-0.777421557	0.151	0.383	3.39E-18
MTMR6	1.15E-22	-1.441422725	0.066	0.258	3.53E-18
RAB2A	1.20E-22	-0.611563783	0.177	0.422	3.69E-18
SNRPD3	1.21E-22	-0.565977616	0.16	0.406	3.72E-18
VAT1	1.24E-22	-1.251988096	0.097	0.305	3.79E-18
MRPL34	1.26E-22	-1.350153186	0.058	0.25	3.87E-18
MYADM	1.30E-22	-1.269256121	0.113	0.324	3.99E-18
VCP	1.43E-22	-0.728276444	0.148	0.386	4.37E-18
UQCRFS1	1.43E-22	-0.472797231	0.195	0.459	4.38E-18
S100A4	1.44E-22	-0.446128281	0.652	0.88	4.42E-18
DYNC1H1	1.45E-22	-0.80030825	0.137	0.37	4.44E-18
EDEM2	1.61E-22	-1.391489421	0.058	0.248	4.93E-18
DYNLRB1	1.62E-22	-0.40677623	0.209	0.481	4.95E-18
DERL1	1.77E-22	-0.956678327	0.106	0.319	5.44E-18
RAB9A	1.88E-22	-1.471360684	0.06	0.248	5.77E-18
HPRT1	1.89E-22	-1.146845608	0.078	0.281	5.79E-18
ZMAT2	1.97E-22	-0.969810115	0.095	0.306	6.04E-18
ERH	2.01E-22	-0.287275473	0.26	0.57	6.15E-18
CDC42	2.01E-22	-0.319837045	0.585	0.877	6.16E-18
SNX8	2.01E-22	-1.227829049	0.087	0.289	6.16E-18
WDR83OS	2.03E-22	-0.390521758	0.26	0.559	6.22E-18
SPG20	2.04E-22	-1.276835611	0.071	0.266	6.24E-18
EVA1B	2.08E-22	-1.617019693	0.051	0.235	6.37E-18
RN7SL368P	2.10E-22	-1.345253089	0.08	0.28	6.42E-18
IDS	2.17E-22	-0.855644435	0.146	0.379	6.65E-18
THRAP3	2.20E-22	-0.93570231	0.117	0.334	6.73E-18
ARID5A	2.22E-22	-1.091852492	0.097	0.306	6.80E-18
TOP1	2.24E-22	-0.554913615	0.179	0.432	6.86E-18
PPDPF	2.31E-22	0.592513703	0.956	0.647	7.07E-18
TUBB6	2.42E-22	-1.567239947	0.046	0.228	7.42E-18
CBR1	2.48E-22	-1.031397708	0.089	0.295	7.60E-18
ASAP1	2.51E-22	-1.073490628	0.1	0.311	7.69E-18
HLA-B	2.54E-22	-0.288781189	0.996	0.999	7.78E-18
FAM129A	2.67E-22	-1.298840108	0.067	0.26	8.19E-18
DICER1	2.71E-22	-0.750982143	0.162	0.403	8.31E-18
RUNX1	2.81E-22	-1.039851586	0.115	0.332	8.62E-18
TCEAL4	2.82E-22	-0.723286311	0.14	0.371	8.64E-18
GPX3	2.83E-22	-1.066131961	0.117	0.328	8.68E-18
STARD3NL	2.86E-22	-1.011400601	0.093	0.298	8.78E-18
GBAS	2.90E-22	-1.211473948	0.078	0.275	8.88E-18
STAB1	2.90E-22	-0.828916501	0.364	0.619	8.89E-18
TNFAIP3	3.06E-22	-0.75161038	0.313	0.579	9.37E-18
CBX3	3.15E-22	-0.622088777	0.188	0.432	9.65E-18
RALGDS	3.20E-22	-1.665263295	0.053	0.235	9.80E-18
SEC31A	3.42E-22	-1.034618992	0.097	0.302	1.05E-17
SLC7A8	3.44E-22	-1.288316869	0.089	0.291	1.05E-17
C11orf73	3.51E-22	-1.134209667	0.075	0.273	1.07E-17
EIF3G	3.51E-22	-0.589058918	0.193	0.454	1.08E-17
BLOC1S6	3.54E-22	-0.95231308	0.109	0.324	1.08E-17
STARD7	3.58E-22	-1.209750494	0.078	0.274	1.10E-17
RRAGA	3.58E-22	-1.567912195	0.046	0.224	1.10E-17
NCL	3.60E-22	-0.490642751	0.284	0.567	1.10E-17
CHMP4A	3.61E-22	-0.644063671	0.144	0.377	1.11E-17
PCBD1	3.74E-22	-0.893696817	0.124	0.343	1.15E-17
HSP90AA1	3.79E-22	-0.437116776	0.995	0.975	1.16E-17
EIF2AK2	3.80E-22	-1.286169167	0.078	0.275	1.17E-17
TMEM33	3.89E-22	-0.95462661	0.107	0.32	1.19E-17
OLR1	4.63E-22	-1.118106997	0.202	0.433	1.42E-17
MRPL57	4.67E-22	-0.575688907	0.166	0.405	1.43E-17
RAB5A	4.70E-22	-1.149648392	0.082	0.282	1.44E-17
MYO1G	4.93E-22	-1.040244591	0.095	0.306	1.51E-17
MOB1B	5.00E-22	-1.579985027	0.053	0.235	1.53E-17
TOMM20	5.18E-22	-0.435292221	0.217	0.489	1.59E-17
GIMAP6	5.21E-22	-1.895871315	0.038	0.211	1.60E-17
TMEM106A	5.28E-22	-1.762980376	0.049	0.228	1.62E-17
ACAP2	5.38E-22	-0.655215943	0.166	0.41	1.65E-17
SRA1	5.41E-22	-1.126027137	0.078	0.276	1.66E-17
ZNF330	6.43E-22	-1.229810175	0.077	0.272	1.97E-17
ZNHIT1	6.62E-22	-0.46185439	0.204	0.464	2.03E-17
WBP2	6.67E-22	-0.987831673	0.1	0.308	2.05E-17
CD276	7.39E-22	-1.821096646	0.044	0.219	2.26E-17
ADAM28	7.69E-22	-1.3991501	0.067	0.258	2.36E-17
ZFHX3	7.71E-22	-1.140728055	0.08	0.277	2.36E-17
NEDD8	8.03E-22	-0.291033712	0.417	0.734	2.46E-17
MRPS15	8.30E-22	-1.344627097	0.077	0.267	2.54E-17
UBL3	8.41E-22	-1.11978183	0.08	0.277	2.58E-17
DNAJC7	8.53E-22	-0.645719827	0.137	0.368	2.61E-17
NDUFS2	8.67E-22	-0.730246923	0.12	0.337	2.66E-17
CYTH1	8.92E-22	-0.954389019	0.135	0.357	2.73E-17
PSMA2	9.27E-22	-0.271713635	0.224	0.509	2.84E-17
GIT2	9.62E-22	-1.056432852	0.086	0.289	2.95E-17
NUDC	9.96E-22	-0.796843226	0.1	0.311	3.05E-17
AHCYL1	1.02E-21	-1.032022412	0.106	0.312	3.12E-17
PSMD4	1.04E-21	-0.784681535	0.12	0.342	3.18E-17
KPNA2	1.05E-21	-1.930597418	0.047	0.223	3.21E-17
FAM96B	1.06E-21	-0.514050226	0.184	0.439	3.24E-17
HNRNPA0	1.11E-21	-0.62939433	0.138	0.371	3.42E-17
SFPQ	1.13E-21	-0.507235611	0.264	0.541	3.46E-17
CSF2RB	1.14E-21	-0.897346022	0.089	0.294	3.49E-17
PKN1	1.15E-21	-1.23672885	0.069	0.262	3.51E-17
EVL	1.15E-21	-1.191748061	0.091	0.293	3.52E-17
GLO1	1.15E-21	-1.754861643	0.042	0.216	3.53E-17
TGFBR1	1.17E-21	-0.906928705	0.117	0.337	3.58E-17
SNX1	1.18E-21	-1.67388448	0.051	0.229	3.61E-17
COL4A3BP	1.22E-21	-1.294071034	0.078	0.271	3.75E-17
CREB1	1.24E-21	-1.552576305	0.042	0.218	3.79E-17
SLC36A1	1.24E-21	-1.839979561	0.047	0.222	3.81E-17
NFIL3	1.28E-21	-1.343618572	0.073	0.264	3.93E-17
NDUFAB1	1.30E-21	-0.268931757	0.219	0.498	3.97E-17
C16orf72	1.30E-21	-1.244906237	0.082	0.278	3.98E-17
LY6E	1.39E-21	-0.788067304	0.217	0.46	4.25E-17
CYB5R1	1.39E-21	-1.617867765	0.053	0.232	4.25E-17
OTOA	1.45E-21	-1.516710852	0.051	0.231	4.45E-17
C17orf62	1.48E-21	-0.964195485	0.095	0.297	4.54E-17
ABCG1	1.50E-21	-1.483001829	0.064	0.249	4.58E-17
DYNC1I2	1.54E-21	-0.570156437	0.173	0.416	4.71E-17
RPL31	1.56E-21	0.517889301	0.969	0.788	4.79E-17
TMED7	1.63E-21	-0.900134091	0.109	0.32	4.98E-17
COPB2	1.64E-21	-0.982435033	0.098	0.298	5.02E-17
CLIC4	1.66E-21	-1.128891901	0.095	0.296	5.08E-17
PLEKHA2	1.73E-21	-0.761586045	0.126	0.35	5.29E-17
RBM39	1.81E-21	-0.401327073	0.25	0.521	5.55E-17
MT-ND2	1.81E-21	0.808164913	1	0.999	5.56E-17
FBXW5	1.82E-21	-1.273330128	0.067	0.255	5.59E-17
OSBPL1A	1.83E-21	-1.691145476	0.053	0.23	5.61E-17
PLA2G15	1.84E-21	-1.49117576	0.053	0.234	5.65E-17
STAT3	1.90E-21	-0.681459849	0.153	0.39	5.82E-17
APH1B	1.92E-21	-0.967277115	0.089	0.294	5.88E-17
ZNF207	1.94E-21	-0.544348827	0.188	0.443	5.94E-17
YTHDF2	2.05E-21	-1.388751243	0.073	0.26	6.27E-17
ATRX	2.10E-21	-0.740704312	0.142	0.366	6.43E-17
RRAGC	2.19E-21	-1.305010118	0.078	0.269	6.72E-17
UBE2W	2.20E-21	-1.099484371	0.091	0.291	6.75E-17
BICD2	2.29E-21	-1.566700124	0.047	0.224	7.02E-17
PPP1CB	2.30E-21	-0.287943758	0.282	0.581	7.05E-17
SDF2L1	2.32E-21	-0.61062929	0.208	0.459	7.11E-17
CITED2	2.37E-21	-1.176195139	0.104	0.308	7.26E-17
EIF3J	2.43E-21	-0.892599325	0.12	0.333	7.44E-17
RPL21	2.47E-21	0.581670526	0.998	0.995	7.58E-17
FRMD4A	2.52E-21	-1.254834773	0.086	0.281	7.73E-17
TUBGCP2	2.68E-21	-0.949366618	0.091	0.29	8.20E-17
ERO1A	2.70E-21	-0.757667984	0.162	0.393	8.29E-17
PCNX1	2.75E-21	-1.259320338	0.078	0.27	8.42E-17
CIB1	2.78E-21	-0.44584952	0.328	0.601	8.51E-17
ARRDC3	2.80E-21	-0.84465187	0.153	0.375	8.58E-17
ENPP2	2.84E-21	-1.235336856	0.107	0.312	8.72E-17
HSPA9	2.89E-21	-0.644905598	0.16	0.392	8.84E-17
SERBP1	2.89E-21	-0.410864354	0.361	0.63	8.85E-17
NEK6	2.90E-21	-1.353252036	0.067	0.254	8.90E-17
FUNDC2	3.00E-21	-1.343618572	0.069	0.255	9.18E-17
KLF2	3.10E-21	-0.844904956	0.206	0.438	9.49E-17
UBC	3.10E-21	-0.343195415	0.985	0.941	9.50E-17
NDUFA2	3.16E-21	-0.302330796	0.239	0.522	9.69E-17
LRRC8C	3.23E-21	-1.417401147	0.058	0.239	9.91E-17
PRPF4B	3.31E-21	-1.412305076	0.064	0.248	1.02E-16
PRDM1	3.32E-21	-1.008529229	0.104	0.309	1.02E-16
PABPC4	3.37E-21	-0.524712132	0.237	0.505	1.03E-16
CYTOR	3.40E-21	-0.768541815	0.138	0.366	1.04E-16
SRSF2	3.47E-21	-0.317242391	0.304	0.609	1.06E-16
DCTN6	3.62E-21	-1.330934612	0.06	0.243	1.11E-16
ADRBK1	4.09E-21	-1.087080143	0.097	0.294	1.25E-16
MAP3K8	4.14E-21	-0.767665492	0.14	0.364	1.27E-16
BRD4	4.24E-21	-1.045454522	0.089	0.286	1.30E-16
VPS41	4.25E-21	-1.438653367	0.062	0.243	1.30E-16
PA2G4	4.38E-21	-0.683766388	0.169	0.403	1.34E-16
SECTM1	4.56E-21	-1.347681984	0.06	0.242	1.40E-16
GSPT1	4.70E-21	-0.955171971	0.106	0.307	1.44E-16
NAA50	4.81E-21	-1.174970695	0.078	0.27	1.47E-16
HNRNPM	5.00E-21	-0.446871396	0.228	0.496	1.53E-16
XAF1	5.09E-21	-1.392858065	0.073	0.258	1.56E-16
SLC35F6	5.17E-21	-1.0825495	0.073	0.262	1.58E-16
TMEM127	5.23E-21	-1.205251639	0.077	0.268	1.60E-16
STAT2	5.26E-21	-0.879141513	0.126	0.343	1.61E-16
HERPUD1	5.30E-21	-0.560821393	0.432	0.688	1.62E-16
VDAC2	5.72E-21	-0.451272294	0.242	0.504	1.75E-16
APMAP	5.80E-21	-0.929894216	0.107	0.316	1.78E-16
ILF2	5.94E-21	-0.911456252	0.1	0.301	1.82E-16
C14orf119	6.06E-21	-1.126027137	0.089	0.283	1.86E-16
PAFAH1B1	6.21E-21	-1.089925213	0.086	0.281	1.90E-16
ADH5	6.26E-21	-1.414385322	0.066	0.246	1.92E-16
SLC2A3	6.31E-21	-0.709593156	0.326	0.588	1.94E-16
MDH2	6.38E-21	-0.620545189	0.14	0.36	1.95E-16
DDOST	6.40E-21	-0.863062482	0.106	0.312	1.96E-16
STK4	6.86E-21	-0.669432458	0.148	0.376	2.10E-16
RGS2	6.87E-21	-0.450996846	0.375	0.659	2.11E-16
GTF2I	6.93E-21	-0.85075256	0.14	0.356	2.12E-16
RCSD1	6.94E-21	-1.512538497	0.066	0.244	2.13E-16
ALKBH7	7.02E-21	-0.850960175	0.097	0.3	2.15E-16
POLR2G	7.16E-21	-0.733211055	0.12	0.336	2.19E-16
CXCR4	7.23E-21	-0.607781285	0.311	0.573	2.22E-16
C9orf78	7.52E-21	-1.623442636	0.056	0.232	2.31E-16
PPM1G	7.66E-21	-1.453528473	0.062	0.24	2.35E-16
NRBP1	7.73E-21	-1.374057118	0.064	0.244	2.37E-16
PSMC3	7.78E-21	-0.970753512	0.104	0.305	2.39E-16
SUCNR1	7.92E-21	-2.203893808	0.031	0.192	2.43E-16
PAG1	7.99E-21	-0.761597346	0.128	0.343	2.45E-16
AMD1	8.09E-21	-0.704839861	0.133	0.356	2.48E-16
UFC1	8.58E-21	-0.618125762	0.149	0.376	2.63E-16
HIPK3	8.70E-21	-1.225132605	0.078	0.266	2.67E-16
ADAMTSL4	8.78E-21	-2.284021056	0.026	0.183	2.69E-16
MRPL51	8.84E-21	-0.460443053	0.184	0.436	2.71E-16
GTF2A2	9.03E-21	-0.631106021	0.148	0.373	2.77E-16
CCT4	9.08E-21	-0.477570532	0.191	0.44	2.78E-16
BCLAF1	9.78E-21	-0.736288258	0.137	0.35	3.00E-16
BRD2	9.81E-21	-0.849071781	0.118	0.326	3.01E-16
HLA-DRB5	9.94E-21	-1.138799562	0.361	0.554	3.05E-16
CLNS1A	1.01E-20	-0.900584321	0.102	0.306	3.09E-16
INPP5D	1.04E-20	-1.716647575	0.042	0.21	3.20E-16
RAB14	1.08E-20	-0.593273948	0.162	0.395	3.30E-16
SREK1	1.08E-20	-1.255086503	0.056	0.234	3.31E-16
UBE2R2	1.09E-20	-0.878831203	0.126	0.335	3.35E-16
TOM1	1.11E-20	-1.430611318	0.049	0.225	3.39E-16
PSMD11	1.16E-20	-0.830204966	0.118	0.329	3.55E-16
WTAP	1.17E-20	-0.682067867	0.157	0.388	3.58E-16
TRIM44	1.20E-20	-1.113855745	0.084	0.274	3.68E-16
SLTM	1.22E-20	-1.082727289	0.097	0.289	3.73E-16
GADD45GIP1	1.24E-20	-0.433981438	0.219	0.479	3.80E-16
IRF1	1.26E-20	-1.307784691	0.089	0.28	3.86E-16
TBCB	1.28E-20	-0.849441541	0.111	0.32	3.93E-16
AMPD3	1.43E-20	-1.256710507	0.067	0.248	4.38E-16
ETFA	1.43E-20	-0.825451388	0.097	0.297	4.38E-16
SLC25A39	1.44E-20	-0.988953691	0.095	0.291	4.41E-16
MPV17	1.45E-20	-1.74471688	0.04	0.206	4.46E-16
AC090937.2	1.48E-20	-1.008637517	0.067	0.252	4.53E-16
ASNA1	1.52E-20	-0.808739606	0.091	0.29	4.66E-16
NDUFA12	1.59E-20	-0.478483878	0.184	0.43	4.88E-16
ARHGAP4	1.59E-20	-0.793335458	0.131	0.342	4.88E-16
PRKCD	1.61E-20	-1.439087249	0.044	0.213	4.93E-16
DYNC1LI1	1.64E-20	-1.448198688	0.062	0.238	5.03E-16
DDX39A	1.66E-20	-1.659912869	0.051	0.222	5.08E-16
BST1	1.78E-20	-1.238155143	0.067	0.251	5.45E-16
AAK1	1.81E-20	-0.77189538	0.12	0.332	5.55E-16
TCP1	1.85E-20	-0.795884784	0.111	0.315	5.66E-16
PARK7	1.95E-20	-0.408890759	0.424	0.676	5.98E-16
PHB2	2.04E-20	-0.963603358	0.098	0.294	6.24E-16
HEBP1	2.09E-20	-1.048515145	0.087	0.279	6.39E-16
MYCBP2	2.18E-20	-0.880041758	0.118	0.329	6.69E-16
ATF6	2.19E-20	-0.918798641	0.111	0.314	6.70E-16
SLAMF7	2.20E-20	-1.662880768	0.056	0.228	6.74E-16
CCDC107	2.22E-20	-0.744511889	0.111	0.319	6.82E-16
UQCRC1	2.24E-20	-0.503008593	0.168	0.403	6.86E-16
RUFY1	2.32E-20	-1.346903024	0.053	0.227	7.10E-16
HS3ST1	2.35E-20	-1.883688896	0.038	0.202	7.19E-16
YWHAQ	2.35E-20	-0.645752797	0.138	0.354	7.20E-16
ACSL3	2.37E-20	-0.905958524	0.118	0.325	7.26E-16
PSMF1	2.56E-20	-1.270862229	0.066	0.243	7.84E-16
FAM3D	2.56E-20	3.306780464	0.055	0.011	7.86E-16
CTBS	2.64E-20	-1.005469314	0.084	0.274	8.09E-16
PPP2R3C	2.71E-20	-1.112149571	0.078	0.264	8.31E-16
CARD19	2.89E-20	-1.169388767	0.069	0.252	8.85E-16
REEP3	2.90E-20	-1.105264315	0.084	0.272	8.88E-16
CCRL2	2.94E-20	-1.272535474	0.058	0.234	9.00E-16
PDLIM7	3.02E-20	-1.455145863	0.058	0.233	9.26E-16
SSU72	3.09E-20	-0.496536646	0.16	0.396	9.46E-16
PDCD10	3.20E-20	-0.668818675	0.138	0.357	9.80E-16
SFXN3	3.20E-20	-1.827122446	0.035	0.196	9.82E-16
ECHS1	3.34E-20	-0.929825817	0.102	0.298	1.02E-15
OSBPL11	3.41E-20	-1.322919579	0.049	0.222	1.05E-15
ATP6V0A1	3.42E-20	-0.855314403	0.117	0.323	1.05E-15
SRSF11	3.45E-20	-0.481682474	0.186	0.427	1.06E-15
UBE3A	3.46E-20	-1.032548992	0.08	0.269	1.06E-15
CLIP1	3.63E-20	-1.344312009	0.078	0.259	1.11E-15
RAD23B	3.70E-20	-0.684967564	0.117	0.328	1.14E-15
PRKCB	3.73E-20	-0.859439691	0.115	0.323	1.14E-15
MRC1L1	3.74E-20	-1.249065293	0.078	0.264	1.15E-15
KDELR1	3.91E-20	-0.677325601	0.138	0.353	1.20E-15
VASH1	4.21E-20	-1.343618572	0.067	0.246	1.29E-15
USP9X	4.28E-20	-0.764067664	0.126	0.335	1.31E-15
PFDN1	4.30E-20	-1.126098825	0.071	0.253	1.32E-15
PSMD13	4.51E-20	-0.902094439	0.095	0.285	1.38E-15
TDP2	4.70E-20	-1.38507156	0.051	0.221	1.44E-15
CHMP2B	5.07E-20	-1.012712881	0.102	0.295	1.55E-15
FBXO7	5.10E-20	-0.831786718	0.1	0.298	1.56E-15
NISCH	5.22E-20	-1.861349436	0.036	0.195	1.60E-15
TIGAR	5.45E-20	-1.391397025	0.056	0.23	1.67E-15
RSRP1	5.45E-20	-0.509106235	0.175	0.411	1.67E-15
ACTB	5.53E-20	-0.310795958	1	1	1.69E-15
PIK3R1	5.55E-20	-1.159135344	0.089	0.279	1.70E-15
RNASE2	5.55E-20	-1.307393958	0.077	0.259	1.70E-15
HSPA4	5.59E-20	-1.041590034	0.066	0.244	1.71E-15
VDAC3	5.61E-20	-0.865758626	0.115	0.317	1.72E-15
NONO	5.63E-20	-0.712105744	0.135	0.351	1.73E-15
FGFR1OP2	5.64E-20	-0.909028275	0.093	0.289	1.73E-15
CACNA2D4	5.88E-20	-1.999427022	0.026	0.18	1.80E-15
PUM1	5.89E-20	-1.02460796	0.098	0.292	1.81E-15
LRRC59	6.00E-20	-1.299656469	0.066	0.243	1.84E-15
ST3GAL6	6.03E-20	-1.631538938	0.049	0.216	1.85E-15
NFKB1	6.10E-20	-0.918491589	0.111	0.31	1.87E-15
EDEM1	6.21E-20	-1.463830598	0.062	0.234	1.90E-15
RAB29	6.21E-20	-1.529374247	0.046	0.212	1.90E-15
UBE2M	6.23E-20	-1.225920114	0.069	0.246	1.91E-15
SYPL1	6.35E-20	-0.706895822	0.118	0.324	1.95E-15
PNPLA6	6.38E-20	-1.013128463	0.097	0.29	1.96E-15
UBALD2	6.42E-20	-1.035169098	0.078	0.263	1.97E-15
ITGA4	6.49E-20	-1.368192845	0.06	0.235	1.99E-15
EXOC5	6.83E-20	-1.526320847	0.06	0.231	2.09E-15
SETX	6.84E-20	-0.913314316	0.115	0.316	2.10E-15
DERL2	7.08E-20	-1.005388665	0.097	0.291	2.17E-15
COPA	7.08E-20	-0.69867822	0.162	0.383	2.17E-15
CDC42SE2	7.18E-20	-0.877774074	0.107	0.308	2.20E-15
SEL1L	7.31E-20	-0.953139534	0.089	0.28	2.24E-15
TAX1BP1	7.46E-20	-0.343478972	0.253	0.529	2.28E-15
SERPINB9	7.49E-20	-0.709843965	0.217	0.455	2.29E-15
MFSD10	7.50E-20	-1.178415981	0.055	0.227	2.30E-15
DDX18	7.74E-20	-0.547005937	0.148	0.37	2.37E-15
PLTP	8.09E-20	-0.672793185	0.244	0.482	2.48E-15
MRPL33	8.10E-20	-0.508766122	0.166	0.398	2.48E-15
LARP1	8.57E-20	-1.068258968	0.089	0.277	2.63E-15
APRT	8.87E-20	-0.448834154	0.326	0.577	2.72E-15
CD52	9.20E-20	-0.816240329	0.179	0.397	2.82E-15
ABHD5	9.36E-20	-0.97327457	0.102	0.3	2.87E-15
UBE2K	9.41E-20	-0.762350555	0.142	0.354	2.88E-15
SRM	9.79E-20	-1.503836109	0.058	0.228	3.00E-15
CD38	1.01E-19	-1.33390069	0.042	0.205	3.11E-15
AOAH	1.07E-19	-1.046446576	0.084	0.272	3.29E-15
DHRS4L2	1.08E-19	-1.466758395	0.049	0.218	3.30E-15
TANK	1.12E-19	-0.678108102	0.144	0.361	3.43E-15
TERF2IP	1.13E-19	-0.90230066	0.1	0.294	3.47E-15
TNKS2	1.15E-19	-1.07811591	0.089	0.274	3.52E-15
HNRNPUL1	1.15E-19	-0.874635357	0.098	0.292	3.54E-15
PDCD6	1.19E-19	-0.557163446	0.148	0.368	3.65E-15
FLI1	1.20E-19	-1.22470227	0.064	0.241	3.67E-15
SH3KBP1	1.21E-19	-0.762477782	0.144	0.36	3.70E-15
CELF1	1.21E-19	-0.639954953	0.153	0.376	3.72E-15
SLC39A8	1.23E-19	-1.152417946	0.122	0.319	3.77E-15
NDUFA6	1.26E-19	-0.47965389	0.184	0.423	3.86E-15
P4HA1	1.27E-19	-0.958469497	0.128	0.331	3.89E-15
PSMB5	1.31E-19	-0.924546585	0.104	0.296	4.00E-15
CAPRIN1	1.39E-19	-0.820019123	0.109	0.307	4.25E-15
CACUL1	1.39E-19	-0.894860455	0.098	0.291	4.26E-15
TTC1	1.41E-19	-0.950439867	0.086	0.273	4.31E-15
DUSP6	1.44E-19	-0.686823326	0.166	0.383	4.42E-15
GBP4	1.44E-19	-1.277069594	0.078	0.259	4.43E-15
TNPO1	1.52E-19	-0.951749881	0.111	0.305	4.66E-15
C19orf24	1.54E-19	-0.743315525	0.118	0.324	4.72E-15
HPS5	1.60E-19	-1.700295824	0.049	0.212	4.92E-15
EMC4	1.65E-19	-1.038464023	0.071	0.249	5.06E-15
SUPT4H1	1.74E-19	-0.532599775	0.158	0.394	5.33E-15
ZFR	1.75E-19	-1.533244827	0.055	0.219	5.37E-15
RGL1	1.78E-19	-0.947313016	0.115	0.317	5.46E-15
NELFE	1.80E-19	-1.359966566	0.058	0.229	5.53E-15
SLBP	1.82E-19	-1.149408404	0.078	0.257	5.57E-15
CLK1	1.82E-19	-0.633587011	0.149	0.365	5.59E-15
KIDINS220	1.84E-19	-1.172207908	0.077	0.254	5.62E-15
TMCO1	1.96E-19	-0.428960364	0.202	0.444	6.01E-15
FOSB	2.01E-19	-0.489800619	0.403	0.676	6.16E-15
PHC2	2.03E-19	-0.691300803	0.162	0.385	6.21E-15
HPCAL1	2.05E-19	-1.189074563	0.067	0.243	6.29E-15
RDH11	2.08E-19	-1.240858997	0.071	0.246	6.37E-15
GNA12	2.10E-19	-1.400044005	0.058	0.227	6.45E-15
RP2	2.11E-19	-0.994662559	0.086	0.272	6.47E-15
PLEKHM2	2.13E-19	-1.523481074	0.055	0.221	6.52E-15
CXorf21	2.17E-19	-1.546381262	0.042	0.203	6.66E-15
THOC7	2.20E-19	-0.678802763	0.133	0.342	6.73E-15
PCM1	2.29E-19	-1.051984399	0.091	0.275	7.02E-15
SEC11C	2.30E-19	-0.897840079	0.1	0.292	7.05E-15
XPO1	2.35E-19	-0.842918881	0.118	0.318	7.22E-15
SDC3	2.35E-19	-0.928242542	0.138	0.343	7.22E-15
RAB21	2.36E-19	-0.796588768	0.122	0.326	7.23E-15
ETS2	2.38E-19	-0.551833135	0.295	0.548	7.30E-15
SNCA	2.40E-19	-1.261342915	0.069	0.244	7.35E-15
AP3D1	2.40E-19	-1.295665349	0.058	0.227	7.36E-15
TUBB4B	2.43E-19	-0.594594793	0.148	0.362	7.46E-15
HRH2	2.45E-19	-1.199923085	0.077	0.256	7.51E-15
DENND3	2.47E-19	-1.021093705	0.095	0.283	7.57E-15
PLK3	2.55E-19	-1.440191832	0.067	0.239	7.82E-15
MFSD14B	2.62E-19	-1.109936469	0.082	0.263	8.02E-15
DPY30	2.68E-19	-0.86747094	0.1	0.294	8.21E-15
MCTS1	2.68E-19	-0.720852492	0.12	0.325	8.22E-15
ARCN1	2.71E-19	-1.3723551	0.056	0.222	8.31E-15
DDAH2	2.73E-19	-0.865098493	0.104	0.299	8.38E-15
ITPR1	2.74E-19	-2.153039899	0.024	0.172	8.39E-15
COPS6	2.81E-19	-0.985909672	0.084	0.268	8.61E-15
TMEM167A	2.83E-19	-0.331756306	0.273	0.56	8.66E-15
DYNLT1	2.89E-19	-0.381859066	0.273	0.552	8.87E-15
CD72	2.98E-19	-1.423327406	0.049	0.214	9.15E-15
TCF25	3.01E-19	-0.451263146	0.2	0.444	9.24E-15
SLC30A1	3.02E-19	-1.450533776	0.062	0.23	9.27E-15
ADRM1	3.07E-19	-0.66561292	0.12	0.324	9.42E-15
RUNX3	3.11E-19	-1.435632397	0.051	0.214	9.53E-15
SYF2	3.27E-19	-0.641705964	0.131	0.338	1.00E-14
FNIP1	3.30E-19	-1.154885006	0.069	0.245	1.01E-14
ORAI1	3.37E-19	-1.616790129	0.046	0.206	1.03E-14
HSBP1	3.38E-19	-0.230587489	0.361	0.695	1.04E-14
POLR3GL	3.40E-19	-1.026122723	0.071	0.247	1.04E-14
SMDT1	3.58E-19	-0.484410472	0.148	0.37	1.10E-14
MAP2K1	3.61E-19	-0.830778366	0.137	0.343	1.11E-14
IL6R	3.80E-19	-1.243571395	0.064	0.235	1.17E-14
ENSA	3.89E-19	-0.626045704	0.133	0.338	1.19E-14
BLOC1S1	3.92E-19	-0.329365049	0.443	0.738	1.20E-14
GANAB	3.97E-19	-1.085016412	0.078	0.259	1.22E-14
PHACTR1	4.04E-19	-0.625262653	0.171	0.393	1.24E-14
SRSF4	4.05E-19	-0.836154787	0.111	0.305	1.24E-14
TRAPPC2L	4.17E-19	-0.703413961	0.115	0.318	1.28E-14
C4orf48	4.24E-19	-0.222178952	0.377	0.71	1.30E-14
SERPINB8	4.27E-19	-2.284284432	0.027	0.174	1.31E-14
MAGOH	4.29E-19	-0.861579876	0.111	0.304	1.32E-14
ACTR1A	4.36E-19	-1.164779293	0.067	0.24	1.34E-14
ANO6	4.39E-19	-1.194564889	0.082	0.259	1.34E-14
TXNL4A	4.44E-19	-0.799187075	0.129	0.331	1.36E-14
SVBP	4.51E-19	-1.181525995	0.069	0.242	1.38E-14
TRIM22	4.69E-19	-0.953518974	0.104	0.297	1.44E-14
KCTD20	4.70E-19	-1.258950177	0.066	0.238	1.44E-14
GABARAPL1	5.03E-19	-0.867004297	0.102	0.295	1.54E-14
ATM	5.17E-19	-0.899352503	0.095	0.283	1.59E-14
AP2A2	5.23E-19	-0.730170149	0.131	0.337	1.60E-14
HLA-E	5.29E-19	-0.277223673	0.94	0.94	1.62E-14
RGCC	5.33E-19	-1.21355013	0.14	0.335	1.63E-14
ZCRB1	5.44E-19	-0.791277493	0.107	0.301	1.67E-14
CHD9	5.44E-19	-0.656019804	0.146	0.355	1.67E-14
MRPS34	5.50E-19	-0.740449699	0.109	0.301	1.69E-14
SNRPF	5.67E-19	-0.352308723	0.193	0.424	1.74E-14
GBA	5.95E-19	-0.876402723	0.113	0.307	1.82E-14
GCHFR	5.96E-19	-1.512948174	0.102	0.284	1.83E-14
CLPTM1	6.01E-19	-1.58391858	0.047	0.206	1.84E-14
AMDHD2	6.02E-19	-1.147704385	0.067	0.241	1.84E-14
RELT	6.02E-19	-1.555484793	0.038	0.195	1.84E-14
UTP18	6.06E-19	-1.107338835	0.08	0.256	1.86E-14
RIN3	6.11E-19	-0.777515098	0.109	0.305	1.87E-14
LARP7	6.15E-19	-0.841646594	0.122	0.323	1.88E-14
MXD1	6.21E-19	-0.694570079	0.251	0.49	1.90E-14
AZI2	6.39E-19	-0.642432439	0.118	0.32	1.96E-14
SND1	6.42E-19	-1.104108598	0.071	0.246	1.97E-14
COMMD8	6.44E-19	-0.808475193	0.109	0.307	1.97E-14
PDAP1	6.53E-19	-1.264156185	0.064	0.231	2.00E-14
NUB1	6.56E-19	-1.263094867	0.073	0.246	2.01E-14
SUGT1	6.56E-19	-0.852458912	0.082	0.265	2.01E-14
MAT2A	6.67E-19	-0.588810336	0.253	0.502	2.04E-14
6-Sep	6.67E-19	-1.214388908	0.069	0.242	2.04E-14
SUMO1	6.74E-19	-0.268143023	0.235	0.505	2.07E-14
SLFN11	6.76E-19	-1.050204539	0.08	0.26	2.07E-14
JMJD1C	6.92E-19	-0.908061684	0.131	0.332	2.12E-14
GSTK1	6.97E-19	-0.472968481	0.188	0.43	2.14E-14
PGP	7.34E-19	-1.423788921	0.055	0.217	2.25E-14
GIMAP7	7.42E-19	-1.063647317	0.109	0.301	2.27E-14
EIF4E	7.48E-19	-0.765023152	0.113	0.307	2.29E-14
IFIH1	7.72E-19	-1.94004409	0.046	0.201	2.37E-14
JKAMP	7.82E-19	-0.90621326	0.091	0.277	2.40E-14
SERINC3	7.83E-19	-0.742898065	0.133	0.334	2.40E-14
ABRACL	8.26E-19	-0.311023567	0.295	0.591	2.53E-14
DENND5A	8.34E-19	-1.448339562	0.046	0.205	2.55E-14
SF1	8.35E-19	-0.486668341	0.16	0.378	2.56E-14
FNDC3A	8.46E-19	-1.168629941	0.075	0.248	2.59E-14
ATG7	8.85E-19	-1.182619689	0.075	0.25	2.71E-14
ARAP1	8.90E-19	-0.985269988	0.08	0.258	2.73E-14
ITGA5	9.10E-19	-1.386948391	0.055	0.219	2.79E-14
HTATIP2	9.13E-19	-1.142280618	0.091	0.269	2.80E-14
HBEGF	9.38E-19	-0.770307131	0.273	0.499	2.87E-14
OXA1L	9.73E-19	-0.939595014	0.089	0.273	2.98E-14
ELF1	9.90E-19	-0.333331788	0.215	0.469	3.03E-14
ACAA1	1.01E-18	-1.141794453	0.078	0.251	3.10E-14
DIAPH1	1.01E-18	-1.121389342	0.064	0.235	3.10E-14
PTDSS1	1.01E-18	-1.513543573	0.038	0.193	3.11E-14
EIF3D	1.02E-18	-0.546699227	0.138	0.346	3.12E-14
GLRX3	1.04E-18	-0.79885337	0.098	0.285	3.17E-14
KDM6B	1.04E-18	-0.768479876	0.133	0.335	3.18E-14
FCGR1B	1.08E-18	-1.460995153	0.058	0.221	3.30E-14
ILF3	1.09E-18	-1.078697852	0.075	0.248	3.35E-14
IER3IP1	1.11E-18	-0.927100626	0.091	0.275	3.41E-14
MRPS21	1.12E-18	-0.447315797	0.189	0.421	3.43E-14
PPIB	1.16E-18	-0.457163252	0.594	0.761	3.54E-14
ARL2	1.17E-18	-0.773142405	0.102	0.292	3.58E-14
CD164	1.17E-18	-0.257647191	0.434	0.75	3.60E-14
DDX3X	1.19E-18	-0.40836069	0.324	0.611	3.64E-14
OGFR	1.19E-18	-1.039015047	0.084	0.262	3.65E-14
GPR84	1.19E-18	-1.37558136	0.047	0.206	3.65E-14
CCDC50	1.20E-18	-1.295764248	0.064	0.231	3.68E-14
ARHGEF2	1.21E-18	-1.49117576	0.046	0.203	3.70E-14
ATP2B1	1.21E-18	-0.724250464	0.149	0.359	3.71E-14
RANBP2	1.25E-18	-0.921974635	0.111	0.299	3.83E-14
FAM192A	1.26E-18	-1.229743459	0.064	0.232	3.86E-14
ASGR1	1.26E-18	-1.611688568	0.051	0.21	3.86E-14
AHSA1	1.27E-18	-1.429320609	0.046	0.204	3.88E-14
COX17	1.29E-18	-0.15262891	0.266	0.541	3.95E-14
USP14	1.34E-18	-1.033581849	0.086	0.261	4.12E-14
VAMP5	1.35E-18	-0.647856485	0.257	0.488	4.14E-14
SMIM20	1.39E-18	-1.351431019	0.055	0.216	4.27E-14
WDR61	1.40E-18	-1.406002616	0.049	0.209	4.28E-14
LIMD2	1.40E-18	-1.260084247	0.064	0.232	4.30E-14
SAP30	1.41E-18	-1.063774858	0.091	0.273	4.33E-14
UGT8	1.43E-18	4.263711742	0.015	0.001	4.39E-14
IFI27L2	1.46E-18	-0.233406894	0.273	0.552	4.46E-14
MIF4GD	1.48E-18	-1.512016104	0.042	0.198	4.53E-14
TPR	1.48E-18	-0.93056853	0.093	0.274	4.54E-14
ACO2	1.48E-18	-1.228548838	0.066	0.232	4.54E-14
ARMT1	1.49E-18	-1.456346595	0.047	0.205	4.55E-14
ARFGAP3	1.50E-18	-1.074402375	0.08	0.256	4.59E-14
RNASEH2B	1.53E-18	-0.989168681	0.091	0.274	4.68E-14
MRPS7	1.58E-18	-0.854430717	0.084	0.264	4.86E-14
PER1	1.59E-18	-0.732588089	0.111	0.305	4.87E-14
PPP1R7	1.61E-18	-1.037565196	0.075	0.247	4.94E-14
RNF181	1.64E-18	-0.257483608	0.27	0.557	5.04E-14
MRPL23	1.69E-18	-0.482480352	0.208	0.443	5.17E-14
MPDU1	1.69E-18	-1.680703548	0.046	0.2	5.19E-14
NR4A3	1.72E-18	-1.74924987	0.056	0.217	5.26E-14
NUDT3	1.72E-18	-1.119870871	0.073	0.244	5.26E-14
EWSR1	1.72E-18	-0.577708645	0.126	0.329	5.27E-14
SMARCA2	1.72E-18	-1.18862311	0.071	0.239	5.29E-14
MCMBP	1.75E-18	-1.565376702	0.042	0.196	5.37E-14
RIN2	1.76E-18	-0.800443726	0.107	0.297	5.39E-14
WBP11	1.83E-18	-1.194000099	0.067	0.234	5.60E-14
TEX264	1.89E-18	-0.92097997	0.073	0.248	5.80E-14
ITGB7	1.95E-18	-1.601358678	0.044	0.2	5.96E-14
SEC23B	1.95E-18	-1.101043603	0.067	0.237	5.98E-14
SPP1	1.96E-18	-1.52259574	0.408	0.584	6.00E-14
FAT1	1.96E-18	3.073887183	0.035	0.005	6.02E-14
DHX36	2.01E-18	-0.836796009	0.1	0.286	6.15E-14
TMEM60	2.03E-18	-0.967989457	0.058	0.224	6.22E-14
VPS26A	2.06E-18	-0.624111547	0.131	0.336	6.33E-14
PIGP	2.09E-18	-1.498148684	0.044	0.199	6.39E-14
GATM	2.11E-18	-1.078001005	0.071	0.241	6.48E-14
9-Sep	2.14E-18	-0.893583629	0.095	0.281	6.57E-14
SEPHS2	2.21E-18	-1.396085992	0.064	0.226	6.79E-14
KCNK6	2.22E-18	-1.098232032	0.056	0.22	6.80E-14
HSD17B12	2.30E-18	-0.879114067	0.109	0.296	7.06E-14
TPMT	2.31E-18	-0.668381967	0.113	0.306	7.07E-14
ABR	2.35E-18	-1.213950168	0.069	0.237	7.19E-14
MVP	2.36E-18	-0.698461289	0.12	0.317	7.23E-14
MDFIC	2.38E-18	-1.211334659	0.06	0.225	7.30E-14
SETD3	2.42E-18	-1.74127111	0.046	0.198	7.41E-14
IAH1	2.43E-18	-0.857688258	0.097	0.282	7.44E-14
RPL36A	2.48E-18	0.565269387	0.944	0.696	7.59E-14
ZDHHC12	2.55E-18	-1.164077255	0.067	0.234	7.81E-14
LMO2	2.55E-18	-1.13493902	0.066	0.235	7.82E-14
CNOT2	2.55E-18	-1.2293431	0.066	0.231	7.82E-14
SIRT2	2.61E-18	-1.322658953	0.047	0.204	8.01E-14
TAGAP	2.62E-18	-1.186888576	0.08	0.254	8.04E-14
SLC37A2	2.72E-18	-1.778196258	0.04	0.19	8.33E-14
TADA3	2.74E-18	-1.371752456	0.055	0.214	8.40E-14
WAC	2.74E-18	-0.737469417	0.12	0.315	8.40E-14
CYP27A1	2.75E-18	-2.064402153	0.047	0.199	8.43E-14
MAPK1IP1L	2.83E-18	-0.816787454	0.117	0.309	8.68E-14
SNX29	3.12E-18	-1.583707046	0.042	0.195	9.57E-14
FAR1	3.13E-18	-1.101574674	0.086	0.261	9.60E-14
CCND3	3.21E-18	-1.528435379	0.046	0.199	9.83E-14
GRSF1	3.25E-18	-1.199477596	0.064	0.23	9.95E-14
DDX24	3.25E-18	-0.515448579	0.162	0.381	9.96E-14
PSENEN	3.32E-18	-0.64290559	0.111	0.306	1.02E-13
BACH1	3.40E-18	-0.844549137	0.118	0.309	1.04E-13
DPH3	3.41E-18	-0.866412251	0.098	0.282	1.04E-13
CEP350	3.50E-18	-1.010365561	0.1	0.28	1.07E-13
STX6	3.50E-18	-1.120508213	0.071	0.239	1.07E-13
FES	3.64E-18	-0.75720331	0.1	0.288	1.12E-13
PAFAH1B2	3.68E-18	-1.090150351	0.084	0.257	1.13E-13
SIGLEC9	3.70E-18	-1.244754513	0.067	0.233	1.13E-13
TXNRD1	3.71E-18	-1.013446483	0.078	0.251	1.14E-13
UBXN4	3.72E-18	-0.297812388	0.235	0.486	1.14E-13
KMT2E	3.89E-18	-0.620886179	0.133	0.334	1.19E-13
WDR82	3.94E-18	-1.061140933	0.084	0.259	1.21E-13
TRIM14	4.04E-18	-1.594683761	0.058	0.215	1.24E-13
CBFB	4.06E-18	-1.058576982	0.082	0.255	1.24E-13
VAC14	4.15E-18	-1.510604695	0.044	0.196	1.27E-13
RIT1	4.16E-18	-0.749471332	0.12	0.316	1.28E-13
KIFC3	4.25E-18	-1.7548362	0.035	0.182	1.30E-13
DUSP23	4.40E-18	-0.681210868	0.142	0.349	1.35E-13
GOLGA7	4.48E-18	-0.941557875	0.087	0.262	1.37E-13
ORMDL1	4.57E-18	-0.83121977	0.104	0.289	1.40E-13
RBM17	4.64E-18	-0.675094034	0.131	0.328	1.42E-13
BHLHE40	4.66E-18	-0.968555427	0.104	0.284	1.43E-13
H1FX	4.68E-18	-0.759400688	0.117	0.309	1.43E-13
RHOB	4.70E-18	-0.475867481	0.383	0.642	1.44E-13
UBE2V2	4.86E-18	-0.882644788	0.089	0.268	1.49E-13
WASHC3	5.12E-18	-1.181338186	0.06	0.222	1.57E-13
PYURF	5.18E-18	-0.524509223	0.14	0.351	1.59E-13
TBC1D1	5.20E-18	-1.361083714	0.049	0.205	1.59E-13
NIPBL	5.40E-18	-0.907088416	0.107	0.292	1.65E-13
HLA-A	5.79E-18	-0.32501849	0.995	0.991	1.77E-13
EIF4EBP1	5.82E-18	-0.600297483	0.164	0.375	1.78E-13
DDX60L	6.00E-18	-1.587646907	0.053	0.207	1.84E-13
RSL1D1	6.13E-18	-0.721788688	0.117	0.307	1.88E-13
FADS1	6.19E-18	-1.922013245	0.04	0.187	1.90E-13
ALDH3B1	6.40E-18	-1.762588584	0.035	0.181	1.96E-13
RP11-884K10.5	6.41E-18	-0.372839647	0.22	0.465	1.96E-13
CSRP1	6.58E-18	-1.283636467	0.051	0.207	2.02E-13
COMMD3	6.72E-18	-0.991907008	0.084	0.259	2.06E-13
CCT2	6.75E-18	-0.947382449	0.098	0.277	2.07E-13
ERCC1	6.77E-18	-0.903847354	0.089	0.268	2.08E-13
MRAS	6.81E-18	-2.073099088	0.02	0.157	2.09E-13
SPNS1	6.82E-18	-0.910500618	0.095	0.274	2.09E-13
RABEP1	7.07E-18	-2.173567455	0.029	0.169	2.17E-13
SGPP1	7.08E-18	-1.261342915	0.069	0.234	2.17E-13
MFSD7	7.10E-18	-1.621572398	0.042	0.192	2.18E-13
MRPL52	7.15E-18	-0.34713393	0.24	0.489	2.19E-13
KPNA4	7.17E-18	-0.938934892	0.091	0.267	2.20E-13
CSF3R	7.19E-18	-0.844812715	0.106	0.291	2.20E-13
PPP1R14B	7.23E-18	-0.980033493	0.106	0.283	2.22E-13
UFL1	7.29E-18	-1.321684196	0.058	0.216	2.23E-13
YBX3	7.30E-18	-0.382420591	0.324	0.598	2.24E-13
GGA2	7.30E-18	-0.939904844	0.082	0.258	2.24E-13
PPCS	7.36E-18	-0.538431753	0.146	0.35	2.26E-13
FKBP3	7.41E-18	-0.675061171	0.1	0.285	2.27E-13
PHF20	7.59E-18	-1.019498486	0.077	0.248	2.33E-13
ITPRIPL2	7.62E-18	-0.821547747	0.098	0.278	2.34E-13
MRPS16	7.62E-18	-0.795013398	0.104	0.29	2.34E-13
IQSEC1	7.73E-18	-1.83589907	0.035	0.179	2.37E-13
IER3	7.92E-18	-0.599839025	0.381	0.635	2.43E-13
CSGALNACT2	8.04E-18	-0.898235202	0.107	0.293	2.46E-13
SELPLG	8.11E-18	-0.922282651	0.093	0.272	2.49E-13
LSM4	8.33E-18	-0.558972889	0.144	0.346	2.55E-13
ARHGAP9	8.40E-18	-1.485918294	0.046	0.198	2.57E-13
NUMB	8.50E-18	-0.815313189	0.115	0.305	2.61E-13
NRDC	8.51E-18	-1.189301613	0.075	0.24	2.61E-13
DUT	8.58E-18	-0.898304548	0.124	0.314	2.63E-13
GNG5	8.65E-18	-0.268545094	0.576	0.808	2.65E-13
HSPA5	8.73E-18	-0.483834795	0.434	0.693	2.67E-13
TAB2	8.73E-18	-1.18483757	0.066	0.229	2.68E-13
BPTF	8.80E-18	-0.889986945	0.091	0.267	2.70E-13
AP3B1	8.94E-18	-1.075385485	0.077	0.245	2.74E-13
GYG1	8.96E-18	-0.787737135	0.1	0.285	2.75E-13
UBE2Z	8.97E-18	-1.016579063	0.097	0.274	2.75E-13
EIF2S1	9.14E-18	-0.866900336	0.097	0.275	2.80E-13
RCAN1	9.16E-18	-1.411122509	0.078	0.246	2.81E-13
CYB561A3	9.19E-18	-1.595425722	0.049	0.202	2.82E-13
CCAR1	9.33E-18	-1.086078128	0.084	0.254	2.86E-13
C1D	9.33E-18	-0.567016005	0.102	0.291	2.86E-13
RASSF5	9.38E-18	-1.07173515	0.08	0.25	2.87E-13
TET2	9.39E-18	-0.911856335	0.1	0.279	2.88E-13
STMN1	9.43E-18	-1.512538497	0.102	0.276	2.89E-13
PERP	9.54E-18	2.379188959	0.077	0.021	2.93E-13
ZSWIM6	9.59E-18	-0.976419864	0.095	0.275	2.94E-13
ZNF655	1.00E-17	-1.072050777	0.078	0.245	3.07E-13
RPS19BP1	1.04E-17	-0.451167788	0.162	0.382	3.20E-13
MGAT2	1.05E-17	-1.54718117	0.047	0.198	3.21E-13
CADM1	1.09E-17	-2.562382711	0.024	0.16	3.34E-13
PAIP1	1.09E-17	-1.26663938	0.055	0.211	3.34E-13
METAP2	1.11E-17	-0.680639756	0.131	0.326	3.41E-13
SPAG9	1.11E-17	-1.033674169	0.089	0.264	3.41E-13
YIPF5	1.13E-17	-1.48570063	0.053	0.206	3.47E-13
MRPL41	1.14E-17	-0.411930313	0.188	0.412	3.49E-13
SLC20A1	1.16E-17	-0.735133531	0.14	0.341	3.55E-13
MR1	1.18E-17	-1.280002473	0.053	0.209	3.60E-13
CCNL1	1.18E-17	-0.376943575	0.257	0.511	3.62E-13
MRPL54	1.18E-17	-0.616838462	0.148	0.352	3.63E-13
C19orf70	1.21E-17	-0.324431637	0.209	0.452	3.70E-13
ARSB	1.25E-17	-1.770812133	0.031	0.174	3.84E-13
AGFG1	1.29E-17	-0.994629319	0.095	0.27	3.94E-13
RSF1	1.29E-17	-1.178429142	0.064	0.224	3.96E-13
MICAL1	1.30E-17	-1.427873178	0.047	0.199	3.98E-13
UTP6	1.30E-17	-1.645752797	0.04	0.187	3.99E-13
POLR2A	1.31E-17	-1.165904222	0.058	0.217	4.03E-13
DNAJB1	1.33E-17	-0.763896331	0.206	0.422	4.07E-13
FAM120A	1.37E-17	-0.527687974	0.204	0.427	4.19E-13
SEC13	1.45E-17	-1.021690477	0.062	0.224	4.43E-13
COPRS	1.51E-17	-1.053168708	0.067	0.232	4.62E-13
YPEL5	1.54E-17	-0.579122078	0.129	0.33	4.72E-13
GPR108	1.54E-17	-1.304877789	0.064	0.223	4.73E-13
AC011753.3	1.61E-17	-0.846516216	0.087	0.26	4.93E-13
KLHDC8B	1.62E-17	-2.098063365	0.026	0.163	4.98E-13
COPZ1	1.66E-17	-0.388731944	0.169	0.393	5.07E-13
UBE2E1	1.68E-17	-0.646349297	0.117	0.309	5.16E-13
P2RY13	1.71E-17	-1.303853709	0.069	0.232	5.24E-13
NFKBIA	1.73E-17	-0.394333055	0.505	0.786	5.31E-13
CCNY	1.74E-17	-1.432386429	0.053	0.207	5.32E-13
MLF2	1.74E-17	-0.833477645	0.104	0.284	5.34E-13
TMEM256	1.74E-17	-0.543280284	0.117	0.31	5.34E-13
PHKB	1.74E-17	-0.975886787	0.082	0.25	5.35E-13
NOL7	1.78E-17	-1.135510377	0.073	0.236	5.47E-13
TMEM37	1.85E-17	-1.313319485	0.058	0.214	5.66E-13
SURF1	1.90E-17	-0.893915901	0.077	0.247	5.83E-13
SCD	1.96E-17	-1.055805259	0.12	0.302	5.99E-13
HK3	1.99E-17	-1.803991502	0.033	0.175	6.10E-13
PHIP	2.07E-17	-0.600216387	0.129	0.324	6.34E-13
HPSE	2.10E-17	-0.881965713	0.106	0.29	6.42E-13
NCK1	2.15E-17	-1.213084252	0.067	0.227	6.60E-13
CYC1	2.17E-17	-0.637114553	0.135	0.329	6.66E-13
RILP	2.22E-17	-1.588530276	0.046	0.193	6.80E-13
ADGRE5	2.24E-17	-0.638836356	0.151	0.356	6.85E-13
TMEM126A	2.30E-17	-0.858046985	0.089	0.266	7.04E-13
MCTP1	2.32E-17	-1.129709362	0.078	0.245	7.11E-13
RNF135	2.33E-17	-1.3226889	0.047	0.199	7.15E-13
PTPMT1	2.34E-17	-1.213034462	0.058	0.215	7.16E-13
NDUFB6	2.34E-17	-0.616134031	0.131	0.325	7.16E-13
RAC1	2.36E-17	-0.235733693	0.978	0.953	7.24E-13
MAT2B	2.37E-17	-0.863930917	0.086	0.257	7.26E-13
KIAA1551	2.38E-17	-1.079516148	0.078	0.246	7.29E-13
HSD17B10	2.38E-17	-0.877218531	0.086	0.257	7.31E-13
SIGLEC14	2.40E-17	-1.442177951	0.053	0.206	7.37E-13
SLC38A2	2.42E-17	-0.763561188	0.118	0.303	7.41E-13
COX14	2.43E-17	-0.35664488	0.22	0.462	7.44E-13
TRAPPC4	2.44E-17	-1.32453441	0.051	0.202	7.47E-13
PLEC	2.53E-17	-0.871922107	0.1	0.276	7.75E-13
CHD4	2.55E-17	-0.833903226	0.1	0.278	7.83E-13
ARID4A	2.56E-17	-1.110913776	0.062	0.221	7.83E-13
UQCC2	2.60E-17	-0.467586205	0.131	0.33	7.96E-13
HOMER3	2.64E-17	-1.251550053	0.055	0.21	8.10E-13
JARID2	2.71E-17	-1.006673441	0.071	0.235	8.32E-13
RALBP1	2.86E-17	-0.762918098	0.1	0.278	8.77E-13
PCGF5	2.95E-17	-1.034318085	0.071	0.232	9.04E-13
OPN3	2.96E-17	-1.257995758	0.058	0.213	9.07E-13
CUEDC2	3.02E-17	-0.938283161	0.077	0.243	9.26E-13
USP3	3.08E-17	-1.42487339	0.051	0.202	9.44E-13
CHURC1	3.13E-17	-0.518889133	0.155	0.362	9.58E-13
ARMCX6	3.15E-17	-1.819957526	0.031	0.17	9.65E-13
MPHOSPH6	3.21E-17	-0.61082348	0.107	0.289	9.83E-13
FGD4	3.27E-17	-0.648617617	0.12	0.31	1.00E-12
COQ2	3.36E-17	-1.022075761	0.075	0.24	1.03E-12
TCF4	3.39E-17	-0.677152397	0.164	0.367	1.04E-12
CD82	3.39E-17	-1.498670297	0.056	0.209	1.04E-12
HNRNPU	3.42E-17	-0.371141729	0.45	0.738	1.05E-12
FRG1	3.42E-17	-0.621112912	0.131	0.327	1.05E-12
TCEAL9	3.46E-17	-0.789791346	0.111	0.289	1.06E-12
NUBP1	3.54E-17	-1.524354009	0.046	0.193	1.09E-12
ERGIC2	3.62E-17	-1.302118362	0.056	0.21	1.11E-12
MRPS23	3.67E-17	-1.272249707	0.055	0.206	1.13E-12
LMNA	3.71E-17	-0.619822238	0.257	0.483	1.14E-12
EP300	3.71E-17	-1.194513912	0.082	0.246	1.14E-12
FAM32A	3.77E-17	-1.322658953	0.051	0.202	1.15E-12
ZC3H15	3.78E-17	-0.404421139	0.166	0.38	1.16E-12
KCNMA1	3.83E-17	-0.848727765	0.146	0.339	1.17E-12
AMICA1	3.88E-17	-0.956378628	0.142	0.33	1.19E-12
ARHGAP10	3.96E-17	-2.072490484	0.024	0.157	1.21E-12
PTGER4	4.05E-17	-1.074488146	0.078	0.243	1.24E-12
PRMT9	4.06E-17	-0.856958145	0.091	0.261	1.24E-12
GALC	4.06E-17	-1.123522321	0.073	0.235	1.24E-12
CNIH4	4.14E-17	-0.454193118	0.175	0.39	1.27E-12
DLD	4.15E-17	-1.20841495	0.055	0.208	1.27E-12
ETFB	4.19E-17	-0.477290234	0.151	0.355	1.28E-12
TOMM22	4.20E-17	-0.588817767	0.133	0.329	1.29E-12
CSNK1D	4.35E-17	-0.997654854	0.069	0.232	1.33E-12
C10orf11	4.37E-17	-1.203472152	0.066	0.223	1.34E-12
MRPL18	4.38E-17	-0.729642944	0.093	0.268	1.34E-12
PSMB7	4.39E-17	-0.50010099	0.169	0.382	1.35E-12
GNPTG	4.43E-17	-1.457554203	0.046	0.192	1.36E-12
GNAS	4.46E-17	-0.405526219	0.592	0.75	1.37E-12
ADAM17	4.57E-17	-0.649529686	0.126	0.322	1.40E-12
DNAJB11	4.58E-17	-0.70600819	0.115	0.3	1.40E-12
EEA1	4.59E-17	-1.178810098	0.06	0.215	1.41E-12
DNAJA2	4.71E-17	-1.078426438	0.08	0.244	1.44E-12
IKBIP	4.78E-17	-0.965908223	0.069	0.232	1.47E-12
CHD1	5.25E-17	-0.848910452	0.097	0.27	1.61E-12
PITHD1	5.28E-17	-1.457228428	0.049	0.197	1.62E-12
CD2BP2	5.37E-17	-1.302118362	0.058	0.211	1.64E-12
CD209	5.44E-17	-1.122150659	0.118	0.295	1.67E-12
PPFIA1	5.63E-17	-1.6378075	0.047	0.192	1.73E-12
DESI1	5.66E-17	-1.510568486	0.042	0.186	1.74E-12
NUDT5	5.68E-17	-1.09167324	0.066	0.225	1.74E-12
DOCK11	5.77E-17	-1.160988345	0.062	0.219	1.77E-12
FAM195B	5.78E-17	-0.636279295	0.128	0.321	1.77E-12
ECH1	5.95E-17	-0.875193242	0.097	0.269	1.82E-12
CLEC4E	5.95E-17	-0.727564587	0.171	0.374	1.82E-12
CLIP4	5.98E-17	-2.086554877	0.024	0.156	1.83E-12
PPP6C	6.08E-17	-1.083016439	0.062	0.219	1.86E-12
AZIN1	6.09E-17	-0.701335659	0.144	0.339	1.87E-12
SCCPDH	6.36E-17	-1.015913913	0.077	0.24	1.95E-12
[truncated: 9,852 more rows]
