# Supplementary material for: scRNAseq and High-Throughput Spatial Analysis of Tumor and Normal Microenvironment in Solid Tumors Reveal a Possible Origin of Circulating Tumor Hybrid Cells
Source: Cancers (Basel). 2024 Apr 8;16(7):1444. doi: 10.3390/cancers16071444 (PMC11010995; doi:10.3390/cancers16071444)
Supplement: Supplementary file 1 [file cancers-16-01444-s001.zip › Table S3.txt]

Supplemental Table 3: Differential gene expression analysis betweeen THC and NHC in single cell colon cancer data
Gene	p_val	minus_log10_pvalue	avg_log2FC	THC	NHC	p_val_adj
SEPP1	1.18E-17	16.92663304	1.741096994	0.826	0.358	3.63E-13
GUCA2B	1.35E-17	16.86908379	6.045615535	0.159	0.007	4.14E-13
IGHA1	9.66E-17	16.01510672	1.714254602	0.957	0.825	2.96E-12
CST3	2.27E-15	14.64484725	1.407372951	1	0.99	6.94E-11
SPP1	1.44E-11	10.84142299	-10.76324632	0	0.434	4.42E-07
CTSL	4.85E-10	9.314107615	-2.752484034	0.203	0.584	1.49E-05
SLC40A1	1.11E-09	8.954911277	1.728337823	0.623	0.33	3.40E-05
F13A1	1.30E-09	8.88715892	1.310069755	0.507	0.192	3.97E-05
FCGR3A	1.76E-09	8.755539386	-2.821715125	0.116	0.492	5.38E-05
PLAUR	2.46E-09	8.608948398	-2.775019328	0.116	0.505	7.54E-05
CLEC10A	9.39E-09	8.027286886	1.952652515	0.333	0.102	0.000287816
PDK4	1.51E-08	7.820023332	1.863617701	0.449	0.188	0.000463851
ZG16	1.84E-08	7.736209774	0.784542645	0.188	0.035	0.00056259
CD44	2.53E-08	7.596346522	-1.726345481	0.159	0.55	0.000776347
OTOP2	2.75E-08	7.560684983	6.531042362	0.043	0	0.000842786
CD36	3.91E-08	7.408163183	1.412342684	0.464	0.199	0.001197399
SOD2	4.38E-08	7.358080849	-2.187319264	0.203	0.549	0.001343759
LTC4S	5.08E-08	7.294081724	2.636751803	0.246	0.066	0.001557114
JCHAIN	5.34E-08	7.272242811	1.852776141	0.638	0.371	0.001637417
BCAM	7.35E-08	7.133782	4.098082955	0.087	0.007	0.002252268
SERPINF1	1.15E-07	6.93889661	2.031411915	0.261	0.075	0.003527813
HIF1A	1.33E-07	6.877683952	-2.353936163	0.101	0.437	0.004061797
DNASE1L3	1.78E-07	6.749193985	1.342893602	0.246	0.065	0.005460195
C15orf48	1.98E-07	6.702781055	-2.226574933	0.609	0.78	0.006076046
LYVE1	2.21E-07	6.656397944	2.396918082	0.246	0.069	0.006760895
LDHA	4.40E-07	6.356844367	-1.000617584	0.725	0.897	0.0134759
GUCA2A	6.22E-07	6.206068322	3.929960196	0.116	0.017	0.019069259
VCAM1	6.53E-07	6.185309792	3.36111736	0.101	0.013	0.020002872
CXCL8	8.89E-07	6.051233258	-3.333827601	0.159	0.457	0.027237603
MVB12B	9.73E-07	6.011756222	3.071610743	0.13	0.023	0.029829496
FOLR2	9.83E-07	6.007508317	1.378819362	0.449	0.205	0.030122695
CCL3	1.51E-06	5.821379968	-2.151036225	0.145	0.457	0.046240463
CFD	1.54E-06	5.81203848	1.578348077	0.536	0.33	0.047245849
MAMDC2	1.69E-06	5.772226148	2.808576337	0.116	0.018	0.051781663
CA1	1.87E-06	5.727440031	2.138724939	0.087	0.01	0.057406637
CAPG	1.88E-06	5.726281502	-1.612493915	0.275	0.563	0.05755998
SRGN	1.88E-06	5.725133301	-0.958822603	0.913	0.945	0.057712361
STAB1	2.67E-06	5.57400661	1.384796357	0.609	0.399	0.08173264
S100A11	2.73E-06	5.563441163	-0.746806463	1	0.994	0.083745403
FABP5	2.93E-06	5.533543561	-3.246781952	0.101	0.372	0.089713661
S100A10	2.98E-06	5.525409803	-0.836960336	0.942	0.994	0.091409711
VNN3	3.07E-06	5.512307724	5.168472283	0.043	0.001	0.094209439
RPLP2	3.31E-06	5.480141198	0.497042693	1	1	0.101452077
FTH1	3.55E-06	5.45037626	-1.197369508	1	1	0.108649036
FUCA1	5.09E-06	5.293162128	1.540087502	0.42	0.207	0.156041462
FCGR2A	5.63E-06	5.249712432	-1.493428645	0.319	0.585	0.172460526
BEST4	5.81E-06	5.23545303	7.168472283	0.029	0	0.178216992
AHRR	5.81E-06	5.23545303	5.36111736	0.029	0	0.178216992
TXLNB	5.81E-06	5.23545303	5.683045455	0.029	0	0.178216992
RP11-467I17.1	5.81E-06	5.23545303	5.36111736	0.029	0	0.178216992
Y-RNA.742	5.81E-06	5.23545303	4.946079861	0.029	0	0.178216992
NCRNA00185	5.81E-06	5.23545303	4.946079861	0.029	0	0.178216992
GAPDH	6.26E-06	5.203495898	-0.830828151	1	0.999	0.191825457
THRB	6.43E-06	5.19166577	3.846544188	0.058	0.004	0.197122577
CD163L1	7.15E-06	5.145735544	2.186619629	0.217	0.069	0.219112218
CTSB	7.17E-06	5.144187299	-1.088884845	0.739	0.862	0.21989474
GLUL	7.76E-06	5.110145598	-1.13569423	0.594	0.759	0.237824472
MMP9	8.10E-06	5.09158244	-3.307767624	0.058	0.316	0.248210242
CXCL2	8.37E-06	5.077508499	-3.251325877	0.087	0.34	0.256385606
IGKC	9.18E-06	5.037074391	0.882248249	0.928	0.846	0.281402368
VEGFA	1.24E-05	4.907690628	-2.978732642	0.029	0.274	0.379063101
IGHA2	1.54E-05	4.811413357	2.785432673	0.217	0.069	0.473139037
MPEG1	1.66E-05	4.780900874	0.991543893	0.609	0.399	0.507576217
IGLC7	1.70E-05	4.769961183	1.866352669	0.072	0.008	0.520524237
PGK1	1.72E-05	4.764161136	-1.010138447	0.478	0.673	0.527522518
HDAC9	1.75E-05	4.756531495	3.498620884	0.072	0.008	0.536871863
NAMPT	2.09E-05	4.679385584	-1.377234774	0.319	0.578	0.641234019
OLR1	2.44E-05	4.612677566	-5.227597275	0	0.212	0.747695167
ITM2B	2.55E-05	4.593658017	0.550702049	1	0.986	0.78116742
FCGRT	2.81E-05	4.551833431	0.834481563	0.739	0.59	0.860139135
RPS28	3.35E-05	4.474442427	0.50892657	1	0.997	1
ABCA6	3.81E-05	4.418938302	3.875690533	0.058	0.006	1
IL7R	3.85E-05	4.414297294	-5.655690927	0	0.203	1
TYMP	4.06E-05	4.391943588	-0.878904955	0.609	0.77	1
SPIB	4.06E-05	4.391740846	3.191192359	0.058	0.006	1
IL1B	4.17E-05	4.37948835	-2.911618447	0.058	0.293	1
POLI	4.41E-05	4.355221929	2.913658383	0.087	0.014	1
ANXA2	5.33E-05	4.273020718	-0.732712195	0.826	0.921	1
BCL2A1	5.52E-05	4.257935997	-1.963063186	0.087	0.324	1
MAN1B1-AS1	5.53E-05	4.257235343	3.946079861	0.043	0.003	1
MSR1	7.48E-05	4.126294344	-1.890801013	0.116	0.355	1
SLC11A1	7.65E-05	4.11646228	-1.846282346	0.101	0.346	1
LGMN	8.20E-05	4.086144043	1.067488586	0.623	0.457	1
PRDX1	8.28E-05	4.081802883	-0.777145962	0.812	0.921	1
CTA-217C2.1	8.70E-05	4.060582723	3.154666483	0.087	0.016	1
DBI	0.000100654	3.99716703	-0.704470981	0.71	0.849	1
RPL34	0.00010553	3.976623555	0.414949982	1	1	1
CD47	0.00011339	3.945425232	-1.647871423	0.101	0.33	1
SLC2A3	0.000116917	3.932122455	-1.326738022	0.101	0.35	1
CXCL12	0.000118806	3.925162023	1.887186172	0.159	0.048	1
MT-ND2	0.000121458	3.915573795	0.417878391	1	1	1
SOCS3	0.000123225	3.90930005	-1.513351757	0.116	0.35	1
CNRIP1	0.000126021	3.899555692	2.302223671	0.101	0.021	1
CCL4	0.000139449	3.855586022	-2.383306306	0.116	0.331	1
RPS27A	0.000164908	3.782758744	0.48371914	1	1	1
CXCL3	0.000168361	3.773759338	-3.030245583	0.087	0.292	1
CCL2	0.000170097	3.769303701	-4.809642292	0.029	0.219	1
ATP13A3	0.000187412	3.727203712	-2.665682699	0.043	0.237	1
SLC16A10	0.000188735	3.724147396	-4.672305641	0	0.172	1
RBP7	0.000188737	3.724143121	1.321588996	0.116	0.028	1
PLAU	0.000194	3.712199283	-3.393770142	0.029	0.214	1
AGR2	0.000199799	3.699407469	-1.70497183	0.638	0.759	1
APOC1	0.000201566	3.695582423	-2.01055391	0.159	0.379	1
LGALS1	0.000208693	3.680492996	-0.717210163	0.667	0.828	1
FLNA	0.000231741	3.634997668	-1.996434644	0.058	0.26	1
SLC26A3	0.000253346	3.596285435	1.325493451	0.13	0.035	1
ABCG2	0.000254265	3.594714036	1.998547281	0.087	0.017	1
CXCL1	0.000270263	3.568214143	-6.144694193	0	0.165	1
MPC2	0.000300423	3.522266422	-1.587898711	0.029	0.219	1
PHLDA1	0.000308952	3.510108839	-4.563695143	0	0.162	1
ZFP36L2	0.000322032	3.49210109	0.685143921	0.942	0.865	1
CALM1	0.000328463	3.483513603	-0.635120721	0.913	0.968	1
S100A9	0.000330893	3.480312399	0.129545512	0.391	0.661	1
TMCO4	0.000342006	3.465965883	2.875690533	0.072	0.013	1
MAML1	0.000363293	3.439742507	2.660677642	0.072	0.013	1
CCDC150	0.000364463	3.438346629	3.946079861	0.043	0.004	1
ZNF8	0.000364463	3.438346629	3.946079861	0.043	0.004	1
POMZP3	0.000372244	3.429171756	3.683045455	0.043	0.004	1
C15orf52	0.000372244	3.429171756	3.683045455	0.043	0.004	1
CHN2	0.000372267	3.42914563	3.624151766	0.043	0.004	1
CTA-276F8.1	0.000372267	3.42914563	3.624151766	0.043	0.004	1
POMC	0.000374554	3.426485433	2.733086138	0.087	0.018	1
CLEC5A	0.000378697	3.421707815	-3.193471491	0.014	0.183	1
GPD1L	0.00038021	3.419976883	3.36111736	0.043	0.004	1
PPIF	0.00038043	3.419725585	-4.413669699	0	0.158	1
ADORA3	0.000380987	3.419089475	1.444948951	0.232	0.094	1
HNRNPDL	0.000395665	3.402672061	-1.451380865	0.145	0.36	1
ADPRHL2	0.000399167	3.398845723	2.163177983	0.13	0.038	1
TXNIP	0.000404321	3.393273507	0.712024522	0.899	0.793	1
SIGLEC1	0.000413224	3.383814298	1.181793661	0.275	0.124	1
POMP	0.000414059	3.382937762	-0.712230129	0.855	0.945	1
TEX22	0.000417998	3.378825555	4.683045455	0.029	0.001	1
CMTM2	0.000417998	3.378825555	5.168472283	0.029	0.001	1
RPL10	0.000418297	3.378514847	0.321878568	1	0.999	1
IGF1	0.000419094	3.377688235	1.460653034	0.203	0.078	1
CH17-437K3.1	0.000422142	3.374541473	4.36111736	0.029	0.001	1
OLFM1	0.000422142	3.374541473	4.36111736	0.029	0.001	1
ZNF18	0.000422142	3.374541473	4.36111736	0.029	0.001	1
ZNF85	0.000422142	3.374541473	4.36111736	0.029	0.001	1
IGLV1-40	0.000422142	3.374541473	4.36111736	0.029	0.001	1
RP11-474G23.3	0.00042633	3.370253799	3.946079861	0.029	0.001	1
CTD-2544N14.3	0.00042633	3.370253799	3.946079861	0.029	0.001	1
RP11-977G19.11	0.00042633	3.370253799	3.946079861	0.029	0.001	1
ALDH1L2	0.00042633	3.370253799	3.946079861	0.029	0.001	1
KCTD15	0.00042633	3.370253799	3.946079861	0.029	0.001	1
CTD-2619J13.14	0.000430554	3.36597212	3.77615486	0.029	0.001	1
RP11-57H14.2	0.000434814	3.361696424	3.36111736	0.029	0.001	1
ASPH	0.000443355	3.35324824	-3.353128157	0.014	0.178	1
RGAG4	0.0004624	3.334981853	3.36111736	0.058	0.008	1
RPL31	0.000465214	3.332347317	0.509247445	1	0.961	1
DMXL2	0.000471208	3.326787139	-2.198578382	0.043	0.224	1
RPLP1	0.000471721	3.326314386	0.319146143	1	1	1
ZNF687	0.000472499	3.325598969	3.191192359	0.058	0.008	1
IFI27	0.000482438	3.3165585	-1.206338422	0.783	0.838	1
TCEAL1	0.000496551	3.304036198	2.624151766	0.101	0.025	1
GCLC	0.000496763	3.303850977	1.650623978	0.232	0.102	1
FLI1	0.000586021	3.232086692	1.553762438	0.203	0.079	1
HEXB	0.00059365	3.226469681	-1.04299649	0.188	0.409	1
MAPKAPK2	0.000612437	3.212938732	-3.85805116	0	0.148	1
CREM	0.000652007	3.185747777	-1.601778645	0.101	0.299	1
LCN2	0.000663512	3.178151438	-6.498417426	0	0.147	1
CEACAM7	0.000669679	3.174133405	1.712024522	0.101	0.025	1
SERPINB9	0.000746977	3.126693052	-2.151952222	0.072	0.251	1
DNAJC3	0.000799835	3.09699933	-2.143503032	0.029	0.195	1
KLF2	0.00085587	3.067592144	1.23258399	0.406	0.252	1
TPT1	0.000869099	3.060930742	0.386941416	1	1	1
RPL7	0.000888217	3.051480995	0.250352572	1	0.996	1
FMNL1	0.000939785	3.026971711	-2.600814599	0.014	0.166	1
PKM	0.000947449	3.023444016	-0.84364939	0.536	0.669	1
DYNLT1	0.000974109	3.011392372	-0.846891143	0.13	0.33	1
REG4	0.000998139	3.000808815	-6.280934332	0	0.138	1
DDX3X	0.001016621	2.992841036	-0.868284119	0.174	0.384	1
HTATIP2	0.001054672	2.976882659	-3.63888264	0	0.137	1
SLC16A3	0.001059956	2.974712149	-1.203667258	0.188	0.385	1
APP	0.001065243	2.972551429	-1.940052174	0.058	0.227	1
PDE2A	0.001158513	2.936098943	3.071610743	0.058	0.01	1
YWHAZ	0.001167446	2.932763038	-0.566237338	0.696	0.814	1
TPM4	0.001173583	2.930486183	-0.796285721	0.217	0.447	1
AC090937.2	0.001192058	2.923702618	1.325493451	0.232	0.106	1
PLIN2	0.001206739	2.918386773	-1.383043735	0.116	0.309	1
SDC2	0.001218313	2.914241247	-4.359981828	0	0.134	1
CTNNB1	0.001219808	2.913708637	-1.098314258	0.203	0.408	1
MMP14	0.001259724	2.899724692	-1.366803094	0.13	0.322	1
SMAP2	0.001262822	2.898657926	1.099102167	0.362	0.223	1
C1QA	0.001264521	2.898074116	0.578914937	0.797	0.657	1
GPR137B	0.001296592	2.887196658	-2.282738829	0.043	0.2	1
RPL9	0.001300365	2.885934799	0.524338678	1	1	1
CORO1C	0.001321029	2.879087765	-1.143014066	0.072	0.255	1
PADI2	0.001340758	2.87264962	2.72368744	0.072	0.016	1
SYNE3	0.001346413	2.870821748	2.683045455	0.072	0.016	1
RPL13A	0.001358652	2.86689188	0.313109726	1	0.996	1
IER3	0.001358667	2.866887013	-0.675470273	0.232	0.467	1
RPS12	0.001361052	2.866125359	0.395225215	1	0.997	1
NPPA-AS1	0.001369518	2.863432223	4.36111736	0.014	0	1
TMEM82	0.001369518	2.863432223	4.36111736	0.014	0	1
RP5-968P14.2	0.001369518	2.863432223	4.36111736	0.014	0	1
ZSCAN20	0.001369518	2.863432223	4.36111736	0.014	0	1
RN7SL130P	0.001369518	2.863432223	4.36111736	0.014	0	1
SPATA1	0.001369518	2.863432223	4.36111736	0.014	0	1
GSTM5	0.001369518	2.863432223	4.946079861	0.014	0	1
RP4-773A18.8	0.001369518	2.863432223	4.946079861	0.014	0	1
snoU13.22	0.001369518	2.863432223	4.946079861	0.014	0	1
RP11-188D8.1	0.001369518	2.863432223	4.946079861	0.014	0	1
RP11-417J8.6	0.001369518	2.863432223	4.946079861	0.014	0	1
RP11-326G21.1	0.001369518	2.863432223	4.36111736	0.014	0	1
RP11-452J13.1	0.001369518	2.863432223	4.946079861	0.014	0	1
RP11-430C7.4	0.001369518	2.863432223	4.36111736	0.014	0	1
RN7SL512P	0.001369518	2.863432223	4.36111736	0.014	0	1
SPATA45	0.001369518	2.863432223	4.946079861	0.014	0	1
AC017076.5	0.001369518	2.863432223	4.36111736	0.014	0	1
AC007254.3	0.001369518	2.863432223	4.946079861	0.014	0	1
Y-RNA.100	0.001369518	2.863432223	4.36111736	0.014	0	1
IGKV3-11	0.001369518	2.863432223	4.946079861	0.014	0	1
IGKV1-16	0.001369518	2.863432223	4.36111736	0.014	0	1
IGKV1D-43	0.001369518	2.863432223	4.946079861	0.014	0	1
GCG	0.001369518	2.863432223	4.36111736	0.014	0	1
RP11-13J8.1	0.001369518	2.863432223	4.36111736	0.014	0	1
MAP2	0.001369518	2.863432223	4.946079861	0.014	0	1
RP11-566E18.3	0.001369518	2.863432223	4.36111736	0.014	0	1
WNT10A	0.001369518	2.863432223	4.36111736	0.014	0	1
GPR55	0.001369518	2.863432223	4.946079861	0.014	0	1
RN7SL499P	0.001369518	2.863432223	4.36111736	0.014	0	1
C2orf54	0.001369518	2.863432223	4.36111736	0.014	0	1
RP11-285J16.1	0.001369518	2.863432223	4.36111736	0.014	0	1
ZNF660	0.001369518	2.863432223	4.946079861	0.014	0	1
CLEC3B	0.001369518	2.863432223	4.946079861	0.014	0	1
RASSF1-AS1	0.001369518	2.863432223	4.946079861	0.014	0	1
RP11-245J9.4	0.001369518	2.863432223	4.946079861	0.014	0	1
RP11-154H23.3	0.001369518	2.863432223	4.946079861	0.014	0	1
RNU2-64P	0.001369518	2.863432223	4.946079861	0.014	0	1
LNP1	0.001369518	2.863432223	4.946079861	0.014	0	1
ADGRG7	0.001369518	2.863432223	4.36111736	0.014	0	1
RP11-102M11.2	0.001369518	2.863432223	4.946079861	0.014	0	1
PQLC2L	0.001369518	2.863432223	4.36111736	0.014	0	1
SLC7A14	0.001369518	2.863432223	4.946079861	0.014	0	1
ATP13A4	0.001369518	2.863432223	4.36111736	0.014	0	1
RN7SKP292	0.001369518	2.863432223	4.946079861	0.014	0	1
ABLIM2	0.001369518	2.863432223	4.36111736	0.014	0	1
MIR573	0.001369518	2.863432223	4.946079861	0.014	0	1
CWH43	0.001369518	2.863432223	4.36111736	0.014	0	1
RP11-177J6.1	0.001369518	2.863432223	4.36111736	0.014	0	1
PRKG2	0.001369518	2.863432223	4.36111736	0.014	0	1
NDST3	0.001369518	2.863432223	4.36111736	0.014	0	1
HAND2-AS1	0.001369518	2.863432223	4.36111736	0.014	0	1
SLC6A19	0.001369518	2.863432223	4.946079861	0.014	0	1
GHR	0.001369518	2.863432223	4.36111736	0.014	0	1
RP11-159F24.5	0.001369518	2.863432223	4.36111736	0.014	0	1
GPR150	0.001369518	2.863432223	4.36111736	0.014	0	1
RP11-526F3.1	0.001369518	2.863432223	4.36111736	0.014	0	1
CTB-118N6.3	0.001369518	2.863432223	4.36111736	0.014	0	1
RP11-373N22.3	0.001369518	2.863432223	4.946079861	0.014	0	1
AC008697.1	0.001369518	2.863432223	4.36111736	0.014	0	1
RP1-257A7.5	0.001369518	2.863432223	4.946079861	0.014	0	1
SCGN	0.001369518	2.863432223	4.946079861	0.014	0	1
HIST1H4L	0.001369518	2.863432223	4.36111736	0.014	0	1
NCR3	0.001369518	2.863432223	4.36111736	0.014	0	1
Metazoa-SRP.2	0.001369518	2.863432223	4.946079861	0.014	0	1
RP11-250B2.6	0.001369518	2.863432223	4.36111736	0.014	0	1
RP11-250B2.5	0.001369518	2.863432223	4.36111736	0.014	0	1
RP5-1112D6.7	0.001369518	2.863432223	4.946079861	0.014	0	1
AC187652.1	0.001369518	2.863432223	4.36111736	0.014	0	1
AC102953.4	0.001369518	2.863432223	4.36111736	0.014	0	1
FBXL18	0.001369518	2.863432223	4.36111736	0.014	0	1
CTB-161C1.1	0.001369518	2.863432223	4.36111736	0.014	0	1
UPK3B	0.001369518	2.863432223	4.36111736	0.014	0	1
RP11-180C16.1	0.001369518	2.863432223	4.36111736	0.014	0	1
SVOPL	0.001369518	2.863432223	4.36111736	0.014	0	1
CSMD1	0.001369518	2.863432223	4.36111736	0.014	0	1
RP11-211C9.1	0.001369518	2.863432223	4.36111736	0.014	0	1
PHYHIP	0.001369518	2.863432223	4.36111736	0.014	0	1
RP11-92K15.3	0.001369518	2.863432223	4.36111736	0.014	0	1
RP11-760H22.2	0.001369518	2.863432223	4.36111736	0.014	0	1
CCDC26	0.001369518	2.863432223	4.36111736	0.014	0	1
C8orf77	0.001369518	2.863432223	4.946079861	0.014	0	1
ACER2	0.001369518	2.863432223	4.36111736	0.014	0	1
RP11-522I20.3	0.001369518	2.863432223	4.946079861	0.014	0	1
RP11-389K14.3	0.001369518	2.863432223	4.36111736	0.014	0	1
NIPSNAP3B	0.001369518	2.863432223	4.36111736	0.014	0	1
RP11-217B7.3	0.001369518	2.863432223	4.36111736	0.014	0	1
ZNF483	0.001369518	2.863432223	4.946079861	0.014	0	1
ORM1	0.001369518	2.863432223	4.946079861	0.014	0	1
RP11-230L22.4	0.001369518	2.863432223	4.946079861	0.014	0	1
FZD8	0.001369518	2.863432223	4.946079861	0.014	0	1
OGDHL	0.001369518	2.863432223	4.946079861	0.014	0	1
RP11-50E11.3	0.001369518	2.863432223	4.36111736	0.014	0	1
RP11-152N13.5	0.001369518	2.863432223	4.36111736	0.014	0	1
RP11-416N2.4	0.001369518	2.863432223	4.36111736	0.014	0	1
TDRD1	0.001369518	2.863432223	4.36111736	0.014	0	1
RP11-45A17.2	0.001369518	2.863432223	4.946079861	0.014	0	1
RP11-413N10.3	0.001369518	2.863432223	4.946079861	0.014	0	1
KCNJ11	0.001369518	2.863432223	4.36111736	0.014	0	1
KCNC1	0.001369518	2.863432223	4.36111736	0.014	0	1
LUZP2	0.001369518	2.863432223	4.36111736	0.014	0	1
TIGD3	0.001369518	2.863432223	4.946079861	0.014	0	1
AP000439.3	0.001369518	2.863432223	4.36111736	0.014	0	1
CCDC89	0.001369518	2.863432223	4.36111736	0.014	0	1
C11orf70	0.001369518	2.863432223	4.946079861	0.014	0	1
RP11-315O6.1	0.001369518	2.863432223	4.36111736	0.014	0	1
RP11-35P15.1	0.001369518	2.863432223	4.36111736	0.014	0	1
RP11-110I1.13	0.001369518	2.863432223	4.946079861	0.014	0	1
CLMP	0.001369518	2.863432223	4.36111736	0.014	0	1
RNU6-199P	0.001369518	2.863432223	4.946079861	0.014	0	1
RP11-785D18.3	0.001369518	2.863432223	4.946079861	0.014	0	1
RP11-412D9.4	0.001369518	2.863432223	4.36111736	0.014	0	1
ASCL4	0.001369518	2.863432223	4.946079861	0.014	0	1
DIABLO	0.001369518	2.863432223	4.946079861	0.014	0	1
RP11-74J13.8	0.001369518	2.863432223	4.36111736	0.014	0	1
ZFHX2	0.001369518	2.863432223	4.946079861	0.014	0	1
RP11-176H8.1	0.001369518	2.863432223	5.36111736	0.014	0	1
CDKL1	0.001369518	2.863432223	4.36111736	0.014	0	1
FRMD6-AS1	0.001369518	2.863432223	4.946079861	0.014	0	1
C14orf37	0.001369518	2.863432223	4.946079861	0.014	0	1
FUT8-AS1	0.001369518	2.863432223	4.36111736	0.014	0	1
RP11-404P21.3	0.001369518	2.863432223	4.946079861	0.014	0	1
RP11-982M15.2	0.001369518	2.863432223	4.946079861	0.014	0	1
IGHV1-2	0.001369518	2.863432223	4.36111736	0.014	0	1
IGHV1-8	0.001369518	2.863432223	4.946079861	0.014	0	1
IGHV3-15	0.001369518	2.863432223	4.36111736	0.014	0	1
RP11-37C7.3	0.001369518	2.863432223	4.946079861	0.014	0	1
RP11-1069G10.1	0.001369518	2.863432223	4.36111736	0.014	0	1
RNU5A-1	0.001369518	2.863432223	4.946079861	0.014	0	1
RP11-361M10.5	0.001369518	2.863432223	4.946079861	0.014	0	1
RP11-60L3.6	0.001369518	2.863432223	4.946079861	0.014	0	1
ST20-MTHFS	0.001369518	2.863432223	4.946079861	0.014	0	1
RP11-347C12.1	0.001369518	2.863432223	4.36111736	0.014	0	1
CTC-527H23.3	0.001369518	2.863432223	4.946079861	0.014	0	1
AC132186.1	0.001369518	2.863432223	4.36111736	0.014	0	1
AC009120.10	0.001369518	2.863432223	4.36111736	0.014	0	1
OR3A2	0.001369518	2.863432223	4.36111736	0.014	0	1
TRPV1	0.001369518	2.863432223	4.946079861	0.014	0	1
MFSD6L	0.001369518	2.863432223	4.946079861	0.014	0	1
AC005224.2	0.001369518	2.863432223	4.36111736	0.014	0	1
CCDC144NL	0.001369518	2.863432223	4.946079861	0.014	0	1
RP11-138P22.1	0.001369518	2.863432223	4.946079861	0.014	0	1
RP11-20B24.4	0.001369518	2.863432223	4.946079861	0.014	0	1
RP11-354P11.3	0.001369518	2.863432223	4.36111736	0.014	0	1
KRT14	0.001369518	2.863432223	4.36111736	0.014	0	1
CHAD	0.001369518	2.863432223	4.36111736	0.014	0	1
EPN3	0.001369518	2.863432223	4.36111736	0.014	0	1
FADS6	0.001369518	2.863432223	4.36111736	0.014	0	1
RP11-666A8.13	0.001369518	2.863432223	4.36111736	0.014	0	1
AC127496.1	0.001369518	2.863432223	4.946079861	0.014	0	1
RP13-638C3.4	0.001369518	2.863432223	4.946079861	0.014	0	1
RP11-737O24.5	0.001369518	2.863432223	4.946079861	0.014	0	1
RP11-35G9.5	0.001369518	2.863432223	4.36111736	0.014	0	1
PCP2	0.001369518	2.863432223	4.36111736	0.014	0	1
ZNF433	0.001369518	2.863432223	4.946079861	0.014	0	1
CTD-2659N19.10	0.001369518	2.863432223	4.946079861	0.014	0	1
SYDE1	0.001369518	2.863432223	4.946079861	0.014	0	1
ANKLE1	0.001369518	2.863432223	4.36111736	0.014	0	1
TMEM145	0.001369518	2.863432223	4.36111736	0.014	0	1
CTB-147N14.6	0.001369518	2.863432223	4.36111736	0.014	0	1
NPAS1	0.001369518	2.863432223	4.946079861	0.014	0	1
C19orf81	0.001369518	2.863432223	4.946079861	0.014	0	1
KLK15	0.001369518	2.863432223	4.36111736	0.014	0	1
CTC-471J1.11	0.001369518	2.863432223	4.36111736	0.014	0	1
AC007228.9	0.001369518	2.863432223	4.36111736	0.014	0	1
AL136531.1	0.001369518	2.863432223	4.946079861	0.014	0	1
RP11-112L6.4	0.001369518	2.863432223	4.946079861	0.014	0	1
AF127936.5	0.001369518	2.863432223	4.36111736	0.014	0	1
AP001056.1	0.001369518	2.863432223	4.946079861	0.014	0	1
AC006946.17	0.001369518	2.863432223	4.36111736	0.014	0	1
XXbac-B476C20.9	0.001369518	2.863432223	4.36111736	0.014	0	1
AC007326.13	0.001369518	2.863432223	4.36111736	0.014	0	1
XXbac-B33L19.4	0.001369518	2.863432223	4.36111736	0.014	0	1
IGLV7-46	0.001369518	2.863432223	4.946079861	0.014	0	1
IGLV2-11	0.001369518	2.863432223	4.36111736	0.014	0	1
CYP2D6	0.001369518	2.863432223	4.36111736	0.014	0	1
SERHL2	0.001369518	2.863432223	4.36111736	0.014	0	1
MPPED1	0.001369518	2.863432223	4.36111736	0.014	0	1
TMEM27	0.001369518	2.863432223	4.36111736	0.014	0	1
CNKSR2	0.001369518	2.863432223	4.946079861	0.014	0	1
SH2D1A	0.001369518	2.863432223	4.946079861	0.014	0	1
XPNPEP2	0.001369518	2.863432223	4.36111736	0.014	0	1
CTAG2	0.001369518	2.863432223	4.946079861	0.014	0	1
CH17-408M7.1	0.001369518	2.863432223	4.36111736	0.014	0	1
RTN2	0.001372769	2.862402438	1.901685742	0.087	0.021	1
FCER1A	0.001373293	2.86223687	3.431506688	0.072	0.016	1
KLF10	0.001383915	2.858890576	1.36111736	0.203	0.086	1
SLC12A2	0.001393259	2.855968073	-4.325383167	0	0.131	1
NBAS	0.001411907	2.850193783	2.572621466	0.072	0.016	1
MRPL27	0.001434103	2.843419686	-2.325383167	0.029	0.179	1
FEZ2	0.00144344	2.840601296	1.522053579	0.275	0.145	1
RPL27A	0.001443846	2.840479266	0.389131737	1	0.997	1
RPS25	0.001449354	2.838825412	0.438139781	1	0.99	1
RHEB	0.001469973	2.83269064	-1.470084304	0.13	0.31	1
LILRB5	0.001486214	2.827918636	1.110573899	0.232	0.103	1
RP11-588H23.3	0.001487882	2.827431598	3.138724939	0.043	0.006	1
MALAT1	0.001489352	2.827002564	-0.709145546	1	1	1
MT-CO3	0.001493816	2.825703034	0.45813554	1	1	1
IL4I1	0.001500303	2.823820898	-2.319367751	0.043	0.2	1
C2orf81	0.001505596	2.822291655	3.039189266	0.043	0.006	1
ARHGEF19	0.001523448	2.817172308	2.875690533	0.043	0.006	1
XXbac-BPG181B23.7	0.001523448	2.817172308	2.875690533	0.043	0.006	1
NBPF1	0.001524091	2.816989145	1.910455951	0.116	0.035	1
CEBPD	0.001545383	2.81096373	0.849586779	0.58	0.443	1
ITM2C	0.00155213	2.809071953	1.410026961	0.333	0.196	1
SLC39A8	0.001552633	2.80893132	-3.311307982	0.014	0.152	1
BTD	0.001563903	2.805790211	2.081009441	0.072	0.016	1
GBP1	0.001619426	2.790639016	-1.730197806	0.058	0.219	1
FABP1	0.001638071	2.785667404	0.893218645	0.348	0.202	1
PERP	0.001675584	2.775833852	-2.366803094	0.014	0.155	1
SON	0.001743891	2.758480672	-1.038289487	0.217	0.416	1
KRAS	0.001772559	2.751399229	-2.292324878	0.014	0.154	1
ITGB1	0.001796765	2.745508647	-1.247691882	0.203	0.379	1
MTCH2	0.001824329	2.738896827	-1.803071271	0.058	0.217	1
MT-ND1	0.001833791	2.736650074	0.527002005	1	1	1
DAB2	0.00187551	2.726880566	1.127320176	0.522	0.367	1
FCGR1A	0.001904066	2.720317959	-1.589195515	0.072	0.238	1
CFP	0.001925301	2.715501381	1.786208524	0.232	0.114	1
MMP12	0.001930643	2.714297914	-4.276542563	0.13	0.279	1
PSMA4	0.0019401	2.712175919	-1.234172278	0.217	0.396	1
PBDC1	0.001942044	2.71174097	-3.788629759	0	0.124	1
SERPINA1	0.001946312	2.710787497	-1.172062598	0.261	0.467	1
CSTB	0.001951478	2.709636255	-0.745261027	0.855	0.944	1
TES	0.001985947	2.702032408	-2.446237562	0.014	0.151	1
FECH	0.001999225	2.69913831	1.813629565	0.116	0.037	1
MXD1	0.00202713	2.693118345	-1.449265254	0.116	0.293	1
S100A6	0.002037871	2.690823265	-0.346143048	0.986	0.996	1
AZIN1	0.002051003	2.688033701	-2.193471491	0.029	0.172	1
FLOT1	0.002061806	2.685752128	-1.627567326	0.058	0.216	1
MEF2C	0.002064954	2.685089591	1.245640143	0.348	0.217	1
STAT1	0.002067405	2.684574416	-1.266489478	0.159	0.339	1
PDGFC	0.002081882	2.681543848	1.321588996	0.159	0.061	1
PDE4B	0.00208522	2.680848095	-2.513351757	0.014	0.15	1
ELL2	0.002180863	2.661371525	-3.14667728	0.014	0.145	1
PHGR1	0.002183626	2.660821688	0.759148434	0.957	0.839	1
YWHAG	0.002227361	2.652209465	-1.683276759	0.058	0.216	1
DBP	0.002232968	2.651117484	1.82506446	0.101	0.03	1
S100A8	0.002236938	2.650346091	0.586571998	0.203	0.45	1
TIMP1	0.002246647	2.648465137	-1.944922623	0.449	0.587	1
GAS6	0.002246895	2.648417264	1.811778769	0.217	0.107	1
SLC3A2	0.002290941	2.639986075	-1.22384514	0.072	0.241	1
ADAM9	0.002359418	2.627195182	-1.202215124	0.087	0.26	1
TMEM91	0.002364322	2.626293386	2.595582614	0.072	0.017	1
MT-ND3	0.002444225	2.611858757	0.396288998	1	1	1
FKBP5	0.00245818	2.609386397	1.023247722	0.348	0.206	1
YWHAH	0.002476388	2.606181298	-0.727670878	0.275	0.48	1
SEC61G	0.002486181	2.604467223	-0.621375921	0.899	0.941	1
ADAM8	0.00250782	2.600703625	-2.70497183	0.014	0.145	1
CD48	0.002538644	2.595398146	-1.817685792	0.072	0.226	1
ZC3H12D	0.002555524	2.592520053	2.846544188	0.058	0.011	1
RALA	0.002623958	2.581043126	-2.346241772	0.043	0.183	1
HHLA3	0.002645821	2.577439498	2.583509782	0.058	0.011	1
DYRK1B	0.002645821	2.577439498	2.583509782	0.058	0.011	1
SEPSECS-AS1	0.002691698	2.569973599	2.486648243	0.058	0.011	1
CYCS	0.002701101	2.56845923	-0.709271967	0.536	0.664	1
AQP8	0.002703474	2.568077735	3.913658383	0.058	0.011	1
SAT1	0.002851132	2.544982659	-0.51724015	1	1	1
TMSB4X	0.002871526	2.541887253	0.317255925	1	1	1
EMB	0.002902775	2.537186632	1.537995123	0.232	0.116	1
TFRC	0.002907558	2.536471641	-0.823891969	0.159	0.35	1
OLFML2B	0.002916775	2.535097061	-2.420242353	0.014	0.142	1
FGL2	0.002940801	2.531534359	0.668497147	0.609	0.472	1
ID2	0.003004228	2.522267137	-1.349689073	0.087	0.243	1
TSC22D3	0.00302317	2.519537394	0.701772663	0.652	0.498	1
TANK	0.003041582	2.516900459	-1.953579165	0.029	0.166	1
SDHB	0.003077864	2.511750583	-1.413669699	0.043	0.189	1
ADPGK	0.003159985	2.500314922	-1.357700887	0.058	0.212	1
TBC1D17	0.003167283	2.499313068	1.982605737	0.087	0.024	1
HBEGF	0.003174568	2.498315361	-1.075434033	0.13	0.309	1
ERO1A	0.003203761	2.494339934	-1.788629759	0.043	0.188	1
ATP2A2	0.003212194	2.493198256	-1.831527717	0.072	0.22	1
COX15	0.003216251	2.492650119	1.82506446	0.101	0.031	1
LAP3	0.003221725	2.49191156	-1.111370411	0.217	0.392	1
SCAF11	0.003239319	2.489546247	-0.894383373	0.13	0.31	1
TSPO	0.003241524	2.489250769	-0.28329899	0.536	0.718	1
CALM2	0.00326632	2.485941301	0.518899612	0.971	0.99	1
STAT3	0.003299124	2.481601403	-1.271150855	0.058	0.212	1
PPP2CA	0.003324563	2.478265485	-1.416490218	0.029	0.164	1
NEAT1	0.003381411	2.470902034	-0.705042427	0.942	0.994	1
ZMYM2	0.003515839	2.453970975	-3.533700403	0	0.111	1
LITAF	0.003537312	2.451326683	-0.769342886	0.348	0.536	1
SGK1	0.003585316	2.445472531	-0.995652484	0.232	0.415	1
TIMM17A	0.003622426	2.441000426	-1.953579165	0.043	0.181	1
AMY2B	0.003661457	2.43634607	4.098082955	0.029	0.003	1
RAB30	0.003661457	2.43634607	4.098082955	0.029	0.003	1
IGHV4-34	0.003661457	2.43634607	4.098082955	0.029	0.003	1
LINC00891	0.003661457	2.43634607	4.098082955	0.029	0.003	1
ATP5G1	0.003665696	2.435843512	-1.286129419	0.188	0.347	1
FAM72B	0.003714771	2.430068001	3.77615486	0.029	0.003	1
RP11-385D13.3	0.003714771	2.430068001	3.77615486	0.029	0.003	1
LINC00205	0.003714771	2.430068001	3.77615486	0.029	0.003	1
PYCRL	0.003714828	2.430061323	3.683045455	0.029	0.003	1
GARNL3	0.003714828	2.430061323	3.683045455	0.029	0.003	1
ABCA9	0.003714828	2.430061323	3.683045455	0.029	0.003	1
PCGF5	0.003745183	2.426526998	-3.433298506	0	0.11	1
APBA1	0.003768876	2.423788169	3.36111736	0.029	0.003	1
ENO3	0.003768876	2.423788169	3.36111736	0.029	0.003	1
RAD50	0.00376889	2.423786504	3.36111736	0.029	0.003	1
HR	0.00376889	2.423786504	3.36111736	0.029	0.003	1
LAMA1	0.00376889	2.423786504	3.36111736	0.029	0.003	1
LILRA4	0.00376889	2.423786504	3.36111736	0.029	0.003	1
FAM122C	0.00376889	2.423786504	3.36111736	0.029	0.003	1
CD302	0.003781455	2.422341078	1.110155787	0.319	0.197	1
LBR	0.003800266	2.420186033	-1.59307895	0.029	0.164	1
MAP2K2	0.003805183	2.419624464	-2.411472143	0.029	0.157	1
PTGR2	0.003823609	2.417526579	2.946079861	0.029	0.003	1
CLEC9A	0.003823667	2.417519939	3.039189266	0.029	0.003	1
THBD	0.003831646	2.416614582	-1.393770142	0.072	0.226	1
HMGA1	0.003855479	2.413921614	-1.235817782	0.043	0.183	1
FRMD4B	0.003871697	2.412098621	1.039189266	0.304	0.171	1
ACSL3	0.003876856	2.411520374	-1.743219299	0.029	0.162	1
SF3B6	0.003895955	2.409386107	-0.833469695	0.188	0.372	1
GK	0.003917285	2.407014822	-1.476825881	0.058	0.206	1
TSC22D1	0.003930988	2.405498315	-1.688126159	0.058	0.2	1
VIM	0.003979287	2.400194761	-0.573585085	0.667	0.801	1
RPL4	0.003981501	2.399953155	0.282877583	0.971	0.955	1
ARHGAP29	0.004050415	2.392500528	3.168472283	0.043	0.007	1
CD86	0.004071231	2.390274259	-1.220677861	0.159	0.319	1
ZBTB7A	0.004110453	2.386110326	-2.788629759	0.014	0.133	1
ZNF628	0.004133148	2.383719088	3.098082955	0.043	0.007	1
LILRB4	0.004141846	2.382806095	-1.426785199	0.145	0.3	1
FNTB	0.004154532	2.381477854	2.946079861	0.043	0.007	1
CISD2	0.00418779	2.378015058	-1.461612787	0.072	0.221	1
INPP4B	0.004196676	2.377094526	2.875690533	0.043	0.007	1
MSL2	0.004199741	2.376777455	2.36111736	0.072	0.018	1
ZNF629	0.004217993	2.37489416	2.683045455	0.043	0.007	1
RPS14	0.004222006	2.374481148	0.277080536	1	0.994	1
TFF1	0.004227282	2.373938741	-5.216311468	0.014	0.131	1
USP13	0.004239687	2.37266623	2.77615486	0.043	0.007	1
TM9SF3	0.004262562	2.370329298	-1.051265685	0.116	0.279	1
CD200R1	0.004282806	2.36827155	2.624151766	0.043	0.007	1
POLR1D	0.004290971	2.36744447	-0.804085231	0.087	0.24	1
PLA2G7	0.004293466	2.36719194	-1.391096007	0.13	0.289	1
DUS3L	0.004299865	2.366545152	2.168472283	0.072	0.018	1
RPL12	0.004301836	2.366346181	0.313987558	1	0.999	1
HHLA2	0.004326259	2.363887518	2.513120454	0.043	0.007	1
RPL32	0.004330469	2.363465031	0.324614784	1	1	1
LAMP1	0.004449027	2.351735002	-0.629189243	0.275	0.478	1
MIF	0.004524326	2.344446091	-1.425091753	0.275	0.412	1
TGM2	0.004572337	2.339861814	-3.70497183	0	0.106	1
VMP1	0.004613237	2.33599426	-0.762821436	0.377	0.588	1
NEMF	0.004624828	2.334904378	-1.537735916	0.029	0.159	1
DNAJC15	0.004645916	2.332928669	-1.039762076	0.101	0.264	1
EML4	0.00465143	2.332413554	-1.655690927	0.072	0.214	1
RNF149	0.004683931	2.329389491	-0.963135787	0.203	0.384	1
ENO1	0.004685796	2.329216656	-0.586167823	0.768	0.831	1
DYNLL1	0.004717149	2.326320418	-0.422658773	0.87	0.961	1
PPT1	0.004837058	2.315418724	-0.865776453	0.261	0.44	1
AP1S1	0.004864035	2.313003349	-3.393770142	0	0.104	1
OPLAH	0.004869262	2.312536899	2.709040664	0.058	0.013	1
MTFR1	0.004908127	2.309084239	2.830602644	0.058	0.013	1
TGOLN2	0.004921238	2.307925666	-0.620105433	0.145	0.324	1
TGIF1	0.004933106	2.306879548	-1.788629759	0.043	0.176	1
EIF4G1	0.005001823	2.300871707	-1.960810734	0.029	0.154	1
LCP2	0.005009405	2.300213891	-1.196878093	0.13	0.285	1
METTL5	0.005013202	2.299884826	-2.838554984	0.014	0.128	1
C7orf43	0.005025123	2.29885328	2.468032564	0.058	0.013	1
ZNF552	0.005025123	2.29885328	2.468032564	0.058	0.013	1
KCTD2	0.005044091	2.297217082	2.486648243	0.058	0.013	1
CCT2	0.0050632	2.295574906	-1.375848234	0.029	0.158	1
CSNK2A1	0.005111264	2.291471711	-2.557745877	0.014	0.128	1
DNAJB11	0.005136622	2.289322385	-1.792687976	0.029	0.154	1
MRPL52	0.005143539	2.288737998	-1.459912498	0.145	0.293	1
RASGRP4	0.005171516	2.286382161	2.061557079	0.101	0.034	1
CYSTM1	0.005175697	2.286031157	-1.300660737	0.116	0.268	1
GFRA2	0.005185922	2.285174037	1.503136365	0.087	0.025	1
RHOQ	0.005332813	2.273043656	-1.664417732	0.058	0.193	1
SIL1	0.005359066	2.270910901	-2.151952222	0.014	0.13	1
CD9	0.005379638	2.269246971	-0.867414198	0.667	0.721	1
EIF5A	0.005383138	2.268964464	-1.103768688	0.159	0.324	1
PPP1R18	0.005430934	2.265125435	-1.344357948	0.072	0.219	1
ATP1B3	0.005438705	2.264504481	-0.793605234	0.29	0.481	1
HAGH	0.00546996	2.262015864	1.748140484	0.13	0.049	1
SNX10	0.005494917	2.260038847	-1.473718298	0.116	0.264	1
APOE	0.005495888	2.259962148	-1.117066432	0.362	0.508	1
RPRD1A	0.005501591	2.259511678	1.875690533	0.116	0.042	1
FN1	0.005567835	2.254313669	-5.581397145	0	0.102	1
ITGAX	0.005634328	2.249157905	-1.632427617	0.058	0.193	1
LHFPL2	0.005796017	2.236870316	-1.875921837	0.072	0.206	1
FOSL2	0.005836458	2.233850614	-1.261980269	0.101	0.252	1
GNA13	0.00588196	2.230477917	-1.616162563	0.072	0.209	1
TPMT	0.005901743	2.229019712	-2.480184894	0.029	0.147	1
ATF5	0.00590627	2.228686702	-0.865951548	0.029	0.154	1
FRAT1	0.00592997	2.2269475	2.176692789	0.087	0.027	1
CTDSPL2	0.005998532	2.221955023	2.203576083	0.087	0.027	1
RNASE1	0.006014999	2.220764446	0.706761524	0.638	0.549	1
NRP2	0.006071308	2.216717721	-2.788629759	0.014	0.124	1
CEP170	0.006102402	2.214499178	-1.690544759	0.043	0.172	1
S100P	0.006111419	2.213857951	-2.722096008	0.029	0.148	1
VASP	0.006119436	2.213288598	-1.438288808	0.13	0.275	1
DNAJB1	0.00619911	2.207670692	-1.309818363	0.116	0.268	1
IRAK1	0.006263626	2.203174156	-2.073510867	0.029	0.148	1
MTX1	0.006313673	2.199717888	-3.297094122	0	0.099	1
ARHGAP21	0.006318802	2.199365271	-3.407066964	0	0.099	1
NQO1	0.006319016	2.199350559	-3.407066964	0	0.099	1
AQP9	0.006326676	2.198824402	-3.627567326	0	0.099	1
SURF4	0.006332091	2.198452848	-1.585301599	0.043	0.172	1
PTPN6	0.006407807	2.193290556	-0.930798165	0.116	0.269	1
ARPP19	0.006421981	2.19233096	-1.58641522	0.058	0.19	1
ADAM10	0.00643361	2.191545301	-1.650109895	0.072	0.207	1
GLIPR2	0.006585967	2.181380471	-1.478086428	0.043	0.173	1
CHCHD7	0.006679001	2.17528851	-1.73480706	0.029	0.15	1
GSTO1	0.006685607	2.174859154	-0.992029465	0.319	0.468	1
CERS2	0.006740746	2.171292021	-3.193471491	0	0.097	1
ATF6	0.006762342	2.169902876	-1.6298375	0.029	0.148	1
ELAVL1	0.006820098	2.166209377	-1.924284858	0.029	0.147	1
TMED5	0.006861749	2.163565166	-1.572994704	0.058	0.189	1
PFKFB3	0.006871145	2.162970895	-1.384022165	0.058	0.19	1
PHLDA2	0.006907077	2.160705717	-2.346241772	0.029	0.145	1
FAU	0.006942002	2.158515296	0.380884484	1	0.999	1
H1F0	0.006966722	2.156971523	1.220254825	0.261	0.144	1
BTG1	0.00714011	2.146295125	-0.637439223	0.913	0.897	1
GPRC5A	0.007203122	2.1424792	-3.848336005	0	0.096	1
CXCL9	0.007211498	2.141974486	-5.459061602	0	0.096	1
MMP19	0.007310168	2.136072661	-2.668629983	0.029	0.141	1
EIF4G2	0.007395876	2.131010367	-0.647207504	0.435	0.581	1
TOP1	0.007427981	2.129129216	-1.228461768	0.087	0.23	1
C4orf3	0.007525542	2.123462214	-0.690889943	0.333	0.513	1
CYP1B1	0.007634263	2.117232866	1.553762438	0.116	0.044	1
TAF13	0.007670066	2.115200896	-3.238795482	0	0.094	1
HEBP2	0.007706068	2.113167187	-1.808807641	0.058	0.183	1
RPL21	0.007757725	2.110265596	0.20250481	1	0.999	1
AHNAK	0.007773125	2.109404372	0.961710513	0.406	0.282	1
SNRPG	0.007789735	2.108477293	-0.885290727	0.464	0.578	1
SSBP1	0.007801031	2.107847983	-0.594801571	0.145	0.305	1
UBXN4	0.007872639	2.103879685	-1.035011676	0.145	0.296	1
IGLC2	0.00796202	2.098976718	-1.605168644	0.13	0.052	1
SOX4	0.008045196	2.094463396	-2.733400238	0.029	0.14	1
MAN1A1	0.008094193	2.091826453	1.66338693	0.217	0.118	1
SDC4	0.008186554	2.08689888	-3.366803094	0	0.093	1
ATP6V1F	0.00819746	2.086320718	-0.779245817	0.319	0.498	1
ZNF451	0.008284676	2.081724467	1.41358478	0.13	0.052	1
KHDRBS1	0.008356034	2.077999826	-0.955649029	0.087	0.237	1
A2M	0.008410312	2.075187916	0.892968525	0.406	0.275	1
CTSD	0.008599315	2.065536155	-0.795144478	0.783	0.848	1
OCIAD2	0.008614696	2.064760064	-2.14667728	0.029	0.141	1
TREM1	0.00862393	2.064294768	-1.744417054	0.043	0.164	1
MZB1	0.00864206	2.063382712	2.235586478	0.058	0.014	1
TMEM140	0.008642124	2.063379492	2.36111736	0.058	0.014	1
AP5S1	0.008703511	2.060305536	2.36111736	0.058	0.014	1
SERAC1	0.008703865	2.060287853	2.273654519	0.058	0.014	1
MISP	0.008713481	2.059808324	-3.098314258	0	0.092	1
HSP90B1	0.008716894	2.059638246	-0.345038839	0.812	0.893	1
LRRC1	0.008733353	2.058818997	2.583509782	0.058	0.014	1
ITGB7	0.00873412	2.05878085	1.401759345	0.145	0.062	1
SAR1A	0.008764414	2.057277122	-1.387820875	0.072	0.205	1
ARHGDIB	0.008765676	2.057214591	-0.632427617	0.362	0.539	1
CCT3	0.008804246	2.055307827	-1.005999508	0.072	0.212	1
AC008268.3	0.00889274	2.050964411	3.168472283	0.043	0.008	1
ZRSR2	0.008990474	2.046217411	1.913658383	0.087	0.028	1
TAPBP	0.008995325	2.045983157	-0.853007445	0.159	0.323	1
NDUFAB1	0.009005761	2.045479578	-1.018654809	0.159	0.31	1
PAQR7	0.009011351	2.045210107	3.138724939	0.043	0.008	1
MS4A12	0.009011888	2.045184233	4.126652107	0.043	0.008	1
SAR1B	0.009017442	2.044916661	-2.672305641	0.014	0.116	1
H3F3A	0.009037404	2.043956311	-0.168767971	1	0.997	1
PPP4C	0.00908861	2.041502522	-0.881739163	0.087	0.233	1
SNAP47	0.009149493	2.038602949	1.998547281	0.058	0.014	1
SQRDL	0.009220233	2.035258121	-1.12826748	0.101	0.243	1
SBF1	0.009222247	2.035163251	2.296987023	0.072	0.021	1
NPRL2	0.009253397	2.033698783	3.138724939	0.043	0.008	1
EIF3C	0.009254232	2.033659604	2.77615486	0.043	0.008	1
CDKN2B-AS1	0.009295184	2.031742021	2.553762438	0.043	0.008	1
KPNA6	0.009301071	2.031467063	-3.162444596	0	0.09	1
PNP	0.009309282	2.031083824	-3.325383167	0	0.09	1
LYPD8	0.009333235	2.029967805	2.77615486	0.072	0.021	1
ORMDL2	0.009366971	2.028400812	-1.63888264	0.043	0.162	1
CD40	0.009421598	2.025875429	-2.162444596	0.043	0.157	1
ZNF211	0.009502257	2.022173242	2.513120454	0.043	0.008	1
FRMD1	0.009502723	2.022151952	2.553762438	0.043	0.008	1
HAVCR2	0.009546976	2.020134187	-1.32919814	0.087	0.221	1
FCER2	0.009586507	2.018339584	2.901685742	0.043	0.008	1
GBP2	0.009596144	2.017903264	-2.726345481	0.014	0.114	1
RP3-522D1.1	0.009628781	2.016428685	2.36111736	0.043	0.008	1
LPGAT1	0.00971027	2.012768686	-1.874099101	0.014	0.117	1
LRRC19	0.009756112	2.010723215	2.191192359	0.043	0.008	1
SLC43A3	0.009763874	2.010377816	-1.362909178	0.043	0.165	1
AC092214.10	0.009885725	2.004991468	2.039189266	0.043	0.008	1
FOS	0.009885917	2.004983018	0.452333391	1	0.972	1
UBE2L6	0.009900435	2.004345738	-1.460884338	0.043	0.162	1
ANKRD22	0.00993485	2.002838669	-3.471772654	0	0.089	1
SNRPE	0.009971877	2.001223085	-1.092600607	0.188	0.334	1
AC009948.5	0.010201329	1.991343225	1.837555404	0.072	0.021	1
RPS27L	0.010305099	1.986947813	-0.332779512	0.797	0.918	1
RPL23A	0.010367808	1.984313069	0.315020946	1	0.997	1
PITHD1	0.010397695	1.983062926	1.820548979	0.145	0.065	1
VMA21	0.010668906	1.971880097	-0.848336005	0.087	0.226	1
SLC25A37	0.010757811	1.968276099	-1.842754973	0.043	0.159	1
RNF7	0.010776107	1.967538088	-0.908971803	0.116	0.265	1
NF1	0.010798438	1.96663905	-2.053920139	0.014	0.114	1
ASH1L	0.010826567	1.965509245	-2.183203156	0.029	0.134	1
ETS2	0.010882158	1.963284981	-0.938090658	0.217	0.377	1
AMICA1	0.010912739	1.962066233	1.069351236	0.29	0.176	1
PTPN12	0.010919038	1.961815617	-1.078505777	0.072	0.203	1
N4BP1	0.01102668	1.957555232	-2.533700403	0.014	0.111	1
MRPS35	0.011086764	1.955195203	-2.446237562	0.014	0.111	1
MAP2K7	0.011093478	1.95493228	2.176692789	0.087	0.03	1
SFPQ	0.011098368	1.954740874	-0.93099508	0.159	0.313	1
DNAJA1	0.011196633	1.950912568	-0.68186581	0.188	0.354	1
SYNRG	0.011203993	1.95062718	1.389131737	0.116	0.045	1
CERS5	0.01123401	1.949465187	1.47359209	0.101	0.037	1
VDAC3	0.011282813	1.9475826	-1.665682699	0.043	0.157	1
SPINK4	0.011305237	1.946720319	-7.463045849	0	0.086	1
INTS6	0.011452212	1.941110631	-2.031200062	0.014	0.113	1
FNIP2	0.01145228	1.941108044	-1.518806188	0.087	0.212	1
MT-CYB	0.01151842	1.938607074	0.217015704	1	1	1
DDX24	0.011644153	1.933892083	-0.803071271	0.072	0.203	1
C1QC	0.011689688	1.932197084	0.385034506	0.754	0.599	1
TET2	0.011714338	1.931282243	-2.627567326	0.014	0.11	1
SQLE	0.012028767	1.919778874	-3.14667728	0	0.085	1
TSPAN13	0.012033801	1.919597183	-3.22384514	0	0.085	1
ERRFI1	0.012044552	1.91920936	-3.557745877	0	0.085	1
PPA1	0.012259929	1.911512038	-1.120837275	0.319	0.436	1
GTF2A2	0.012393012	1.906823128	-1.211772308	0.072	0.2	1
NCF1	0.012398318	1.906637235	0.975058928	0.348	0.226	1
7-Sep	0.012484201	1.903639257	-0.837662504	0.145	0.289	1
UBE2J2	0.012496846	1.903199569	1.852103713	0.101	0.038	1
C19orf10	0.012547354	1.901447846	-0.979506828	0.159	0.302	1
PLXND1	0.012691605	1.896483447	-1.055967967	0.072	0.197	1
ZYG11B	0.012715039	1.895682291	1.613883431	0.116	0.047	1
LIMS1	0.012751533	1.89443761	-0.571349482	0.217	0.385	1
ATP6AP1	0.012792941	1.893029619	-0.993232212	0.188	0.33	1
CNIH4	0.012794396	1.892980222	-0.781840593	0.087	0.223	1
FAM129B	0.012824584	1.891956712	-3.048273576	0	0.083	1
NISCH	0.012843671	1.891310823	1.968799938	0.145	0.068	1
CXCL5	0.012852054	1.891027472	-6.572573294	0	0.083	1
CDC26	0.012912922	1.888975464	-2.253592484	0.029	0.13	1
RBM17	0.013017732	1.885464687	-1.623775747	0.058	0.172	1
NDUFC2	0.013036479	1.884839681	-0.609903573	0.261	0.432	1
BOD1L1	0.013043669	1.884600232	-1.788629759	0.029	0.133	1
RAP1B	0.01307014	1.883719771	-0.712131622	0.174	0.33	1
LAIR1	0.013176929	1.880185782	-0.836822017	0.116	0.254	1
PRELID3B	0.013251299	1.877741547	-2.042604826	0.029	0.13	1
MAF	0.013354311	1.874378511	1.128985936	0.391	0.267	1
PSMA2	0.013445946	1.871408627	-0.951765595	0.159	0.302	1
HCLS1	0.013485664	1.87012767	-0.898908296	0.188	0.334	1
FYB1	0.013530948	1.868671772	-0.661250453	0.275	0.447	1
PIM3	0.013542893	1.868288557	-1.86770133	0.029	0.131	1
RPL3	0.013551835	1.868001903	0.1959066	1	0.994	1
RANBP1	0.013609902	1.866145009	-1.143014066	0.101	0.23	1
RPS17	0.013611805	1.866084277	0.169374249	0.986	0.852	1
HSPA1B	0.013636476	1.865297846	-1.468732199	0.174	0.306	1
EBNA1BP2	0.013653753	1.864747961	-2.808807641	0	0.082	1
ACTN1	0.013657677	1.864623152	-0.955649029	0.101	0.233	1
TBL1XR1	0.013662277	1.86447691	-1.393770142	0.072	0.192	1
CINP	0.013673588	1.864117503	-3.013922071	0	0.082	1
TGFBR3	0.013700796	1.863254198	3.683045455	0.029	0.004	1
UQCRFS1	0.013758266	1.861436292	-0.679296908	0.13	0.281	1
CD74	0.01384754	1.858627358	0.442920347	1	1	1
ETV1	0.013856694	1.858340371	3.36111736	0.029	0.004	1
ITGAD	0.013856694	1.858340371	3.36111736	0.029	0.004	1
SRSF1	0.01386214	1.858169716	-1.299133268	0.043	0.157	1
C4orf19	0.013934895	1.855896286	3.36111736	0.029	0.004	1
CTD-2186M15.3	0.013934895	1.855896286	3.36111736	0.029	0.004	1
SLC51B	0.013934895	1.855896286	3.36111736	0.029	0.004	1
ZNF559	0.013934895	1.855896286	3.36111736	0.029	0.004	1
ZNF845	0.013934895	1.855896286	3.36111736	0.029	0.004	1
ASB9	0.013934895	1.855896286	3.36111736	0.029	0.004	1
CCDC28A	0.013937478	1.855815801	1.542955683	0.145	0.066	1
IL2RG	0.013949218	1.85545015	-1.402648293	0.029	0.134	1
FANCB	0.014014092	1.853435029	3.098082955	0.029	0.004	1
YBX3	0.014015382	1.853395072	-0.796096589	0.246	0.389	1
FKBPL	0.014093237	1.850989233	3.039189266	0.029	0.004	1
HTR7	0.014093237	1.850989233	3.039189266	0.029	0.004	1
TCTN1	0.014093237	1.850989233	3.039189266	0.029	0.004	1
RP3-508I15.21	0.014093237	1.850989233	3.039189266	0.029	0.004	1
EGFL7	0.014141929	1.849491358	2.061557079	0.072	0.023	1
DUS4L	0.014173034	1.848537168	2.946079861	0.029	0.004	1
PTGDS	0.014173034	1.848537168	2.563610224	0.029	0.004	1
PHKA2	0.014185581	1.848152884	2.168472283	0.058	0.016	1
TAF9B	0.014185581	1.848152884	2.168472283	0.058	0.016	1
DYNC1H1	0.014225421	1.846934866	-1.193471491	0.072	0.195	1
ZNF577	0.014253068	1.846091654	2.77615486	0.029	0.004	1
TFAP2C	0.014253068	1.846091654	2.77615486	0.029	0.004	1
PRAC1	0.014278525	1.845316669	1.998547281	0.058	0.016	1
LILRA5	0.014328416	1.843801812	-2.253592484	0.014	0.107	1
FLVCR1-AS1	0.01433324	1.843655614	2.624151766	0.029	0.004	1
ZNF366	0.01433324	1.843655614	2.624151766	0.029	0.004	1
MBLAC2	0.01433324	1.843655614	2.624151766	0.029	0.004	1
SCN4B	0.01433324	1.843655614	2.624151766	0.029	0.004	1
TRIP12	0.014359895	1.842848734	-1.148437738	0.058	0.176	1
CD63	0.01438172	1.842189162	-0.423710993	0.986	0.994	1
CNBP	0.014436765	1.840530113	-0.702742581	0.174	0.337	1
NDUFV2	0.014506827	1.838427573	-0.897127444	0.159	0.302	1
ZDHHC3	0.014563233	1.836742194	-2.90566918	0	0.08	1
MSMO1	0.014583919	1.836125753	-3.162444596	0	0.08	1
ZNF148	0.014584289	1.83611474	-3.130735736	0	0.08	1
PLP2	0.014647066	1.834249366	-1.269857538	0.058	0.175	1
RGCC	0.01466051	1.833850921	-1.564882058	0.043	0.155	1
FBP1	0.014695768	1.832807713	-1.381846974	0.043	0.155	1
TOMM7	0.014818964	1.829182144	0.42506309	0.957	0.961	1
PSMD2	0.014850299	1.828264804	-1.726345481	0.029	0.13	1
CLIC2	0.014875338	1.827533165	1.576846052	0.13	0.058	1
SCARB2	0.014907488	1.826595538	-0.846639715	0.159	0.31	1
TAF1D	0.014945547	1.825488186	-1.081826135	0.058	0.175	1
SIRPA	0.015015213	1.823468513	-0.848336005	0.101	0.237	1
C16orf13	0.015023495	1.823229023	-1.091009458	0.058	0.178	1
SNRNP200	0.015083061	1.821510512	-1.781840593	0.014	0.107	1
NFKB1	0.015096696	1.821118098	-1.301847652	0.029	0.133	1
CTNNA1	0.01515069	1.819567596	-0.802629066	0.087	0.219	1
GLRX	0.015374541	1.813197844	-0.723311421	0.174	0.324	1
ZFC3H1	0.015513206	1.809298452	-2.828707198	0	0.079	1
EIF4A1	0.015555369	1.808119693	-1.049404658	0.13	0.262	1
UBE2A	0.015669599	1.804942105	-1.623775747	0.058	0.168	1
MARCKSL1	0.015706846	1.803911001	-1.408956546	0.145	0.267	1
UBE2S	0.015786962	1.801701444	-1.960810734	0.014	0.106	1
BAX	0.015916274	1.798158591	-0.848336005	0.101	0.237	1
MRPL57	0.015945338	1.797366277	-0.896898971	0.101	0.228	1
PTGS2	0.016021327	1.795301523	-2.301847652	0.043	0.147	1
COPZ1	0.016041216	1.794762717	-0.97107907	0.101	0.233	1
BLOC1S6	0.016068761	1.794017601	-1.674506549	0.043	0.148	1
PSMA7	0.016077146	1.793791056	-0.418257144	0.855	0.91	1
AP1S2	0.016087478	1.793512036	0.978911254	0.362	0.245	1
PUM2	0.016101723	1.793127649	-1.740420666	0.014	0.106	1
CXCL16	0.016114205	1.792791126	-0.960810734	0.232	0.364	1
ARID5B	0.016184388	1.790903719	-2.557745877	0.014	0.103	1
NECTIN2	0.016202331	1.790422491	-1.339322358	0.072	0.188	1
PAPSS1	0.016214003	1.790109758	-1.606314777	0.072	0.183	1
TMEM144	0.016320681	1.787261712	1.77615486	0.087	0.031	1
PPIG	0.016390705	1.785402354	-0.697776329	0.13	0.274	1
KLF6	0.016428373	1.784405435	-0.441075856	0.812	0.873	1
JOSD1	0.016449837	1.783838401	-2.297094122	0.014	0.103	1
TM7SF3	0.016550631	1.781185454	-2.828707198	0	0.078	1
PACS2	0.016564401	1.780824266	1.635292324	0.101	0.039	1
PLXNB2	0.016572618	1.78060888	-1.414986628	0.029	0.13	1
RETN	0.016627298	1.779178314	-3.120009329	0.014	0.103	1
MYADM	0.01663121	1.779076154	-1.521525689	0.043	0.15	1
NCF4	0.016666206	1.778163264	1.039189266	0.246	0.145	1
PSMA1	0.016695419	1.777402683	-0.695913585	0.188	0.341	1
HERPUD1	0.016708768	1.777055559	0.478818753	0.609	0.499	1
PSMD12	0.016742685	1.776174897	-0.795387125	0.014	0.106	1
RPS3A	0.016746735	1.776069839	0.360043261	1	0.997	1
KCNMA1	0.016767701	1.77552648	-1.619430277	0.058	0.166	1
CPVL	0.016769068	1.775491083	0.68764469	0.478	0.367	1
BASP1	0.01681272	1.774362029	-1.176847661	0.072	0.19	1
DOCK10	0.016970341	1.770309427	-1.59307895	0.058	0.165	1
ARRDC2	0.017166838	1.76530969	1.804724012	0.116	0.049	1
RPL18A	0.017208823	1.76424884	0.176854899	1	0.999	1
FXYD5	0.017231413	1.76367911	-0.925559887	0.203	0.343	1
VSIG4	0.017398624	1.759485092	0.761912937	0.406	0.298	1
ATP5C1	0.017415764	1.759057473	-0.590627471	0.232	0.396	1
EIF6	0.017432871	1.758631079	-0.835279852	0.101	0.23	1
ALCAM	0.017462234	1.757900206	-1.438858031	0.058	0.168	1
GUK1	0.017483596	1.757369228	-0.496200174	0.71	0.772	1
IVNS1ABP	0.017494903	1.757088455	-0.979506828	0.145	0.286	1
ZNF276	0.017564575	1.755362359	1.576846052	0.087	0.031	1
KBTBD4	0.017586355	1.754824172	2.624151766	0.043	0.01	1
HM13	0.017600471	1.754475722	-1.266913862	0.101	0.223	1
CXADR	0.017633427	1.753663266	-2.768165656	0	0.076	1
HSPE1	0.017636114	1.753597113	-0.346993371	0.754	0.843	1
SEC23A	0.01765552	1.753119495	-3.048273576	0	0.076	1
GOLIM4	0.017674212	1.752659936	-1.051664165	0.058	0.173	1
RASGEF1B	0.017804669	1.749466097	-1.018654809	0.058	0.172	1
HNRNPH2	0.017837432	1.748667678	-0.960810734	0.072	0.193	1
COPB2	0.017856111	1.748213126	-1.564882058	0.043	0.147	1
ICAM1	0.017868707	1.747906875	-1.313482353	0.101	0.224	1
TRAPPC1	0.01789373	1.747299128	-1.068498604	0.159	0.289	1
TXNRD1	0.017916576	1.746744989	-1.911901134	0.014	0.103	1
RPS24	0.017986925	1.745043072	0.324586837	1	1	1
ATOX1	0.018004683	1.744614515	-0.737081866	0.348	0.501	1
INPP5B	0.01807153	1.743005071	2.486648243	0.043	0.01	1
GTF3A	0.018127527	1.741661439	-1.025905763	0.087	0.212	1
SH3PXD2A	0.018213988	1.739594948	1.256780701	0.116	0.048	1
CHRNB1	0.018283137	1.737949284	2.223613837	0.043	0.01	1
SRM	0.018290767	1.737768083	-1.668629983	0.014	0.103	1
SLC7A7	0.018321892	1.737029678	-0.879890739	0.174	0.306	1
ITGA9	0.018358121	1.736171779	1.503136365	0.13	0.058	1
HPGD	0.018526826	1.732198968	2.36111736	0.072	0.024	1
THOC5	0.018567582	1.731244639	2.039189266	0.043	0.01	1
LGALS3	0.018587563	1.730777549	-0.387158329	0.928	0.972	1
IFI6	0.018640263	1.729547953	-1.448109976	0.246	0.372	1
MYL12A	0.018662852	1.72902198	-0.420681909	0.971	0.976	1
HMGB1	0.018665635	1.728957225	-0.391152159	0.942	0.966	1
BIRC3	0.018719048	1.727716246	-2.151952222	0.014	0.102	1
NASP	0.018776861	1.726377009	-1.513351757	0.043	0.147	1
DCTD	0.018800035	1.725841349	-2.747407096	0	0.075	1
RP11-792D21.2	0.01882294	1.725312544	-2.996434644	0	0.075	1
NDUFS1	0.01883832	1.724957837	-1.238795482	0.014	0.103	1
NDUFS8	0.018911096	1.723283307	-0.92058089	0.145	0.282	1
BLVRB	0.018962824	1.722096975	1.09700992	0.449	0.348	1
ATG14	0.019016659	1.720865787	2.113189847	0.072	0.024	1
LY6E	0.019145261	1.717938698	-1.131922651	0.159	0.289	1
C6orf226	0.01932366	1.713910607	1.946079861	0.072	0.024	1
UFM1	0.019456409	1.710937312	-1.050696238	0.101	0.227	1
REEP5	0.019457377	1.710915696	-0.4897392	0.188	0.354	1
ARFGAP2	0.019498552	1.709997638	1.77615486	0.101	0.041	1
ZDHHC20	0.019554247	1.708758898	-1.079455231	0.043	0.148	1
B4GALT1	0.019593555	1.707886755	-0.913676759	0.087	0.212	1
RIPK2	0.019633809	1.706995433	-2.433298506	0.014	0.099	1
NFAT5	0.019722426	1.705039654	-2.459061602	0.014	0.099	1
TCIRG1	0.019742214	1.704604141	-1.021352276	0.116	0.24	1
TMEM53	0.019781647	1.703737563	1.901685742	0.072	0.024	1
ITGB2	0.01979552	1.703433075	-0.705666268	0.333	0.481	1
SMG1	0.019865922	1.701891278	-1.350377546	0.029	0.124	1
SORBS3	0.019914956	1.700820639	0.987658965	0.116	0.048	1
THAP7	0.019990562	1.699174999	1.946079861	0.072	0.024	1
MRPS23	0.020014676	1.69865143	-2.22384514	0.014	0.099	1
BCAT1	0.020020508	1.698524917	-1.17493554	0.072	0.188	1
FMR1	0.020053408	1.697811803	-2.86770133	0	0.073	1
BAZ2A	0.020072051	1.697408251	-1.311307982	0.014	0.102	1
ZC3H15	0.020220137	1.694215906	-0.896898971	0.101	0.228	1
DSE	0.02030615	1.692372419	-1.08891556	0.116	0.24	1
ALDH2	0.020326663	1.691933922	-1.103768688	0.101	0.223	1
ISCU	0.020451067	1.689284035	-1.040331074	0.116	0.238	1
DNAJC7	0.020466884	1.68894828	-1.196878093	0.058	0.168	1
CUL5	0.02061574	1.685801081	-1.712131622	0.014	0.1	1
STAU1	0.020711466	1.683789159	-1.311307982	0.043	0.145	1
ZMYND8	0.020723287	1.683541368	-1.668629983	0.014	0.1	1
CMPK2	0.020783867	1.682273643	1.519815106	0.101	0.041	1
ZKSCAN1	0.020860226	1.680680982	-1.425479001	0.029	0.124	1
OSBPL8	0.021000956	1.677760932	-1.416490218	0.058	0.164	1
BAZ1B	0.021134981	1.674998145	-2.297094122	0.014	0.097	1
CPNE2	0.021165412	1.674373268	1.728849145	0.087	0.032	1
DSP	0.021167316	1.674334197	-2.407066964	0.014	0.097	1
GABARAPL1	0.02120214	1.673620301	-2.263373504	0.029	0.118	1
HHEX	0.021215138	1.673354141	1.569703982	0.101	0.041	1
TNS1	0.021218488	1.673285557	1.736626496	0.087	0.032	1
TMEM248	0.021254968	1.672539535	-1.1702641	0.058	0.166	1
GBP5	0.021295252	1.67171722	-2.130735736	0.014	0.099	1
H2AFJ	0.02131544	1.671305689	-0.90270778	0.13	0.26	1
SEL1L3	0.021370227	1.670190865	-2.768165656	0	0.072	1
USP33	0.021370988	1.670175406	-2.808807641	0	0.072	1
SLC30A6	0.021455591	1.668459517	1.683045455	0.087	0.032	1
SCD	0.021456955	1.668431905	-1.037432016	0.072	0.188	1
FAM200B	0.021510529	1.667348917	-1.89941019	0.014	0.099	1
MPND	0.021518768	1.667182592	1.486648243	0.101	0.041	1
SLC25A6	0.021625037	1.665043134	0.432670621	0.971	0.934	1
ZNF236	0.021724309	1.663054023	1.998547281	0.058	0.017	1
BHLHE40	0.021835077	1.660845277	-1.437624431	0.043	0.144	1
TXNL1	0.021905734	1.659442185	-1.14138298	0.072	0.185	1
OSM	0.021960946	1.658348961	-1.856113356	0.029	0.121	1
ARL14	0.021984896	1.657875586	1.946079861	0.058	0.017	1
MS4A6A	0.021992375	1.657727866	0.251371954	0.812	0.671	1
CCT7	0.022282061	1.652044645	-1.013922071	0.058	0.165	1
HSP90AA1	0.022331569	1.651080757	-0.402821829	0.986	0.993	1
ANPEP	0.022416698	1.649428369	-1.552626906	0.043	0.142	1
FAM96B	0.022493719	1.647938735	-0.6298375	0.116	0.251	1
PAOX	0.022520705	1.647418018	1.77615486	0.058	0.017	1
ACTG1	0.022630078	1.645313946	-0.259354053	1	1	1
GLO1	0.02265802	1.644778047	-1.26823926	0.014	0.099	1
TAF7	0.022722871	1.643536794	-1.70497183	0.029	0.12	1
PFKP	0.022765396	1.642724791	-2.63888264	0	0.071	1
TMEM238	0.02276903	1.642655464	-2.70497183	0	0.071	1
MED31	0.022778894	1.642467367	-2.788629759	0	0.071	1
SLC52A2	0.022779397	1.642457767	-2.788629759	0	0.071	1
TOMM5	0.022779834	1.642449447	-2.808807641	0	0.071	1
MYOF	0.022781925	1.642409586	-2.86770133	0	0.071	1
FERMT1	0.022782692	1.642394958	-3.013922071	0	0.071	1
RNF43	0.022786879	1.642315153	-3.013922071	0	0.071	1
EREG	0.022896779	1.640225617	-1.678124271	0.058	0.162	1
CWC15	0.022907488	1.640022533	-1.375848234	0.043	0.142	1
DUSP2	0.022945045	1.639311081	-1.856113356	0.029	0.12	1
ZMAT1	0.023064316	1.637059416	1.595582614	0.058	0.017	1
SNRNP27	0.023153691	1.63537976	-1.768165656	0.014	0.097	1
SUMF1	0.023311155	1.632436205	1.410026961	0.116	0.051	1
ATP5F1	0.023336144	1.631970904	-0.68478349	0.188	0.333	1
DDX6	0.023454138	1.629780523	-0.555359284	0.043	0.144	1
ODC1	0.023541851	1.628159396	-2.065147394	0.029	0.117	1
MT-CO1	0.023748367	1.624366248	0.311907427	1	1	1
LILRB2	0.023748703	1.624360104	-0.999138853	0.101	0.22	1
ILF3	0.0237797	1.623793637	-1.960810734	0.029	0.117	1
EWSR1	0.02383547	1.622776273	-0.567799541	0.058	0.169	1
TAP1	0.023866509	1.622211093	-0.952773415	0.043	0.142	1
THYN1	0.023943618	1.620810216	-2.297094122	0.014	0.094	1
HSD17B12	0.023980318	1.620145059	-0.646377176	0.072	0.186	1
CREBL2	0.023982109	1.620112634	1.203576083	0.246	0.154	1
KLF11	0.024110451	1.617794672	1.77615486	0.101	0.042	1
GRPEL1	0.024111317	1.617779063	-2.26823926	0.014	0.094	1
SNX17	0.02424822	1.61532013	1.13229867	0.232	0.14	1
TRA2B	0.02424987	1.615290588	0.880685443	0.362	0.265	1
NEDD9	0.024283173	1.614694559	-2.828707198	0	0.069	1
IGHG3	0.024297482	1.61443873	-5.865294832	0	0.069	1
TM2D2	0.024430782	1.612062635	-1.611575294	0.043	0.138	1
TXN	0.024605768	1.608963084	-0.659060521	0.957	0.949	1
RPL7A	0.024635807	1.608433207	0.289045946	1	0.993	1
OSTM1	0.024725395	1.606856764	-1.555359284	0.043	0.138	1
SSR4	0.02472711	1.606826635	-0.435444282	0.942	0.932	1
SLC26A2	0.024788337	1.605752609	1.211370241	0.13	0.062	1
SF3A1	0.024941617	1.603075398	1.655860626	0.145	0.073	1
ALG13	0.024947511	1.602972773	-1.60850899	0.014	0.096	1
CEACAM6	0.024966466	1.602642921	-1.968006236	0.014	0.096	1
ZFP36	0.024970703	1.602569236	-0.557211908	0.609	0.724	1
CKLF	0.025097685	1.600366335	-0.746942385	0.261	0.399	1
C1QB	0.025160429	1.599281966	0.263761714	0.783	0.628	1
STX4	0.025391129	1.595317981	-1.17137772	0.043	0.142	1
LPCAT2	0.025655333	1.590822343	-1.456505897	0.043	0.138	1
ACBD3	0.025798675	1.588402603	-1.247691882	0.029	0.12	1
MS4A4A	0.025831517	1.587850091	0.682758323	0.536	0.458	1
YME1L1	0.025836054	1.587773821	-0.85805116	0.043	0.142	1
MRPL44	0.025864436	1.587296995	-2.683276759	0	0.068	1
SPTBN1	0.025869146	1.587217906	-2.193471491	0.014	0.093	1
THAP12	0.02587658	1.587093118	-2.768165656	0	0.068	1
APOL2	0.02587658	1.587093118	-2.747407096	0	0.068	1
G6PD	0.02587658	1.587093118	-2.747407096	0	0.068	1
GRAMD1A	0.025882738	1.586989787	-2.886810153	0	0.068	1
ADRM1	0.025901328	1.586677961	-1.031200062	0.072	0.181	1
MYC	0.025902211	1.586663165	-2.130735736	0.014	0.093	1
CEACAM5	0.025999535	1.585034419	-2.031200062	0.13	0.243	1
SPTAN1	0.02604283	1.584311816	-1.557745877	0.029	0.117	1
S100A16	0.026076549	1.58374989	-2.521525689	0.029	0.114	1
RPS6	0.026087033	1.583575309	0.348105367	1	0.999	1
RCN3	0.026131239	1.582840001	1.887186172	0.072	0.025	1
PAPOLA	0.026216377	1.581427329	0.959018917	0.348	0.251	1
PDCL3	0.026326378	1.579608888	-1.683276759	0.014	0.094	1
CMPK1	0.026421878	1.578036322	-0.796423917	0.087	0.2	1
ACTN4	0.026435216	1.577817138	-0.683276759	0.087	0.202	1
ILF2	0.026558982	1.575788579	-1.098314258	0.043	0.138	1
CLIC1	0.026755147	1.572592655	-0.267057207	0.942	0.968	1
RTCB	0.026920213	1.569921516	-1.476825881	0.043	0.137	1
RPL11	0.027004728	1.5685602	0.213018721	1	0.996	1
CRELD2	0.027197412	1.565472418	-2.353128157	0.014	0.092	1
CACYBP	0.027238902	1.564810404	-0.990558078	0.087	0.196	1
QSOX1	0.02726856	1.5643378	-0.82718617	0.087	0.199	1
SUMO3	0.027311928	1.563647648	0.890226626	0.348	0.255	1
TBRG1	0.027382304	1.562530006	-2.193471491	0.014	0.092	1
CMKLR1	0.02745852	1.561322878	0.993385576	0.232	0.138	1
EPC2	0.027646862	1.558354153	1.624151766	0.072	0.025	1
TRAPPC2L	0.027785134	1.556187504	-1.577482095	0.058	0.154	1
SHISA5	0.027825097	1.555563313	-1.393770142	0.029	0.117	1
ALDH1A1	0.027827579	1.55552458	1.298833082	0.188	0.106	1
C8orf59	0.027874721	1.554789469	-0.446237562	0.087	0.212	1
NIPBL	0.027890723	1.554540227	-0.848336005	0.043	0.142	1
IL4R	0.027891467	1.554528647	-1.768165656	0.014	0.093	1
WBSCR22	0.027955686	1.553529842	-0.545773235	0.029	0.12	1
HPSE	0.027987964	1.5530287	-1.798753976	0.029	0.114	1
RAB5C	0.027990336	1.552991888	-0.861275061	0.159	0.282	1
FNDC3B	0.027999572	1.552848611	-0.965312127	0.116	0.236	1
CLPTM1L	0.028057476	1.551951395	-1.545773235	0.029	0.116	1
NLRP3	0.028091167	1.55143022	-1.808807641	0.029	0.116	1
TLR2	0.028119057	1.550999249	-0.874770903	0.145	0.268	1
NAIP	0.028241724	1.549108794	0.842152419	0.304	0.202	1
CUEDC1	0.028533885	1.544639086	1.524616093	0.072	0.025	1
IGHM	0.028591637	1.543760979	3.946079861	0.116	0.054	1
EEF1E1	0.028608862	1.543499415	-1.874099101	0.029	0.113	1
CERS6	0.028641551	1.54300347	-1.486879546	0.043	0.135	1
LARP7	0.02867616	1.542479002	-1.446237562	0.058	0.154	1
TMEM128	0.028682766	1.54237897	1.742207528	0.101	0.044	1
SIAH2	0.028689385	1.542278767	1.261581687	0.159	0.083	1
ZNF638	0.028752745	1.541320681	-1.89941019	0.029	0.113	1
PTPN1	0.028812973	1.540411921	-1.414986628	0.043	0.135	1
SMARCA5	0.028860327	1.539698753	-1.098314258	0.043	0.138	1
HPGDS	0.028871602	1.539529111	1.394284224	0.087	0.034	1
CD46	0.028886144	1.539310429	-0.983178547	0.116	0.233	1
CCND2	0.028924064	1.538740691	-1.85805116	0.029	0.114	1
CCT6A	0.028951125	1.538334555	-0.475383907	0.116	0.243	1
SP110	0.028983433	1.53785018	-1.63888264	0.043	0.134	1
TMEM2	0.029004264	1.537538148	-1.616162563	0.029	0.114	1
DHX9	0.029005819	1.537514872	-1.151952222	0.043	0.138	1
CALU	0.029028908	1.537169299	-1.203667258	0.087	0.192	1
HYOU1	0.029069598	1.536560971	-1.130735736	0.014	0.093	1
SPIN1	0.029095743	1.536170542	-2.162444596	0.014	0.09	1
WDR26	0.029100051	1.536106252	-1.411472143	0.058	0.154	1
AFTPH	0.02913521	1.535581846	-1.208738248	0.014	0.093	1
POR	0.029139589	1.535516585	-2.178041451	0.014	0.09	1
RAB40B	0.029141375	1.535489966	2.36111736	0.058	0.018	1
ACP1	0.029144833	1.535438429	-1.315343495	0.072	0.173	1
RAB31	0.029181175	1.534897223	-0.662418154	0.275	0.412	1
RP11-473M20.9	0.029248907	1.533890359	2.583509782	0.043	0.011	1
PLEKHG5	0.029349131	1.532404753	3.039189266	0.043	0.011	1
ATXN7L3B	0.029376053	1.532006563	-2.521525689	0	0.065	1
SPARC	0.029400038	1.531652115	-3.22384514	0	0.065	1
INHBA	0.029413986	1.531446115	-4.154582478	0	0.065	1
DNAJC8	0.029468262	1.530645479	-0.911901134	0.087	0.199	1
SIGIRR	0.029631429	1.528247407	-1.726345481	0.014	0.092	1
MAPKAPK3	0.029632194	1.528236192	-1.712131622	0.014	0.092	1
SNRPD1	0.029668618	1.527702682	-0.976752278	0.145	0.264	1
RILPL2	0.029690682	1.527379825	-0.992519594	0.058	0.154	1
LIPA	0.029710567	1.527089063	0.667881128	0.507	0.429	1
SEPSECS	0.029760204	1.526364097	2.486648243	0.043	0.011	1
SETD4	0.029760204	1.526364097	2.486648243	0.043	0.011	1
P4HB	0.029793871	1.525873062	-0.598652795	0.377	0.496	1
AC074117.10	0.029804487	1.525718351	2.191192359	0.058	0.018	1
MT1G	0.0298564	1.524962553	0.311561536	0.246	0.144	1
HACD3	0.029883743	1.524565004	-1.668629983	0.014	0.092	1
LMAN2	0.029887114	1.524516027	-0.92058089	0.159	0.282	1
2-Sep	0.029941422	1.523727574	-0.90299008	0.116	0.231	1
SLC2A11	0.030071727	1.521841626	2.36111736	0.043	0.011	1
DOCK4	0.03007728	1.521761442	-1.446237562	0.043	0.134	1
RP1-267D11.6	0.030278467	1.51886611	2.36111736	0.043	0.011	1
TIMP2	0.030401505	1.517104917	-0.622008821	0.275	0.403	1
PSMA3	0.030506747	1.515604098	-0.886810153	0.13	0.25	1
PIGB	0.030595026	1.514349177	2.223613837	0.043	0.011	1
ZNF331	0.030704055	1.512804263	-1.297094122	0.116	0.228	1
KYNU	0.030726796	1.512482724	-1.518028245	0.072	0.168	1
SDSL	0.030797111	1.511490027	-1.079455231	0.043	0.137	1
ABO	0.030809168	1.511320034	2.191192359	0.043	0.011	1
SEC22B	0.030831116	1.51101076	-2.253592484	0.014	0.089	1
RAN	0.030856137	1.510658442	-0.323873959	0.478	0.621	1
IST1	0.03090789	1.509930646	-0.838554984	0.043	0.14	1
ETAA1	0.030914214	1.509841788	2.098082955	0.043	0.011	1
FAM131A	0.030914214	1.509841788	2.098082955	0.043	0.011	1
ANXA4	0.030942923	1.509438667	-0.868832412	0.13	0.25	1
DUSP22	0.030978247	1.508943161	1.298833082	0.13	0.063	1
MGLL	0.030992191	1.508747724	1.143886644	0.159	0.083	1
FURIN	0.031005259	1.508564642	-2.208738248	0.014	0.089	1
VPS26A	0.031089331	1.507388618	-1.14667728	0.058	0.157	1
METTL7A	0.031099117	1.50725194	0.808576337	0.246	0.15	1
MDH1	0.031123491	1.506911689	-0.605715776	0.145	0.279	1
RASL10A	0.031125312	1.506886283	2.039189266	0.043	0.011	1
H2AFY	0.031613702	1.500124643	-0.532511336	0.304	0.449	1
GPX3	0.031657387	1.49952494	-1.569619977	0.043	0.133	1
CNPY3	0.031772654	1.4979465	0.748140484	0.333	0.238	1
FBXO31	0.031776707	1.497891114	1.77615486	0.043	0.011	1
CYTOR	0.031778561	1.497865771	-1.271150855	0.072	0.172	1
C12orf75	0.031788115	1.497735221	-1.63888264	0.014	0.09	1
ADRB2	0.031887978	1.496373018	1.77615486	0.043	0.011	1
GMFG	0.031888439	1.496366741	0.656061014	0.464	0.371	1
S100A14	0.031933675	1.495751093	-1.3281818	0.043	0.137	1
METRNL	0.03201144	1.494694785	-0.830901412	0.13	0.247	1
PRRC2C	0.032099876	1.493496646	-0.487790051	0.13	0.262	1
LMBRD1	0.032201979	1.49211744	-1.206567149	0.058	0.152	1
VPS16	0.032318631	1.490547048	2.120109261	0.072	0.027	1
ST3GAL1	0.032391621	1.489567312	-1.282738829	0.029	0.114	1
CDC37L1	0.032460888	1.488639599	2.223613837	0.072	0.027	1
HSPD1	0.03247692	1.488425167	-0.569043014	0.319	0.447	1
UBE2N	0.032484413	1.488324974	-1.024941072	0.087	0.196	1
PDXDC1	0.032559027	1.487328577	-1.808807641	0.029	0.11	1
IQGAP2	0.032673237	1.485807839	0.837555404	0.261	0.168	1
STXBP2	0.032803944	1.484073944	-0.587483487	0.13	0.254	1
RPL7L1	0.032804748	1.484063293	-1.835279852	0.029	0.11	1
ABL2	0.032982798	1.481712505	-1.357700887	0.043	0.134	1
GNB1	0.033039863	1.480961757	-0.70836774	0.145	0.269	1
RAB34	0.033082915	1.480396231	-2.162444596	0.014	0.087	1
STARD3NL	0.033124471	1.479851045	-1.59307895	0.029	0.111	1
C1GALT1	0.033264599	1.478017702	-2.065147394	0.014	0.087	1
MAP7D1	0.033353192	1.476862594	-1.996434644	0.014	0.087	1
GALNT3	0.033355717	1.476829724	-2.521525689	0	0.062	1
LYRM1	0.033363159	1.476732838	-2.496863635	0	0.062	1
LINC00476	0.033367984	1.476670037	3.36111736	0.029	0.006	1
ZNF800	0.033369183	1.476654426	-2.521525689	0	0.062	1
MAD2L2	0.033369646	1.476648395	-2.545773235	0	0.062	1
SCO1	0.033372911	1.476605904	-2.59307895	0	0.062	1
NUDT21	0.033374949	1.476579393	-1.509247359	0.029	0.111	1
GTF2A1	0.033382981	1.476474885	-2.726345481	0	0.062	1
IGFBP2	0.033389154	1.476394588	-3.013922071	0	0.062	1
MRPL13	0.033411459	1.476104553	-1.17137772	0.058	0.154	1
SHMT2	0.033442379	1.475702836	-1.960810734	0.014	0.087	1
KIAA1191	0.033473137	1.475303584	1.77615486	0.087	0.035	1
ZNF267	0.033488565	1.475103464	-1.361348664	0.029	0.113	1
CCDC77	0.033522183	1.474667711	3.36111736	0.029	0.006	1
XPC	0.0336158	1.473456545	1.611095613	0.087	0.035	1
ATF3	0.033683026	1.472588899	-0.769494717	0.174	0.303	1
HNRNPU	0.033715266	1.472173409	-0.209287045	0.377	0.522	1
LINC01272	0.033775361	1.471399997	-0.722298648	0.101	0.216	1
PRDX4	0.033850425	1.470435878	-0.677801629	0.087	0.199	1
FCHSD2	0.033874398	1.47012842	1.40692105	0.13	0.065	1
ILK	0.033874483	1.470127318	-1.183203156	0.043	0.134	1
RP11-403I13.7.1	0.033986952	1.468687781	3.039189266	0.029	0.006	1
RP11-102N12.3	0.033986952	1.468687781	3.039189266	0.029	0.006	1
ARC	0.033986952	1.468687781	4.039189266	0.029	0.006	1
HRCT1	0.033986952	1.468687781	3.36111736	0.029	0.006	1
GSTT2B	0.033986952	1.468687781	3.039189266	0.029	0.006	1
LDB1	0.033987894	1.468675741	2.875690533	0.029	0.006	1
PDXK	0.034029157	1.468148815	-0.886810153	0.159	0.271	1
TTC17	0.034052372	1.467852635	-1.513351757	0.014	0.089	1
SLFN11	0.034125565	1.46692015	1.098082955	0.159	0.085	1
ARHGAP24	0.034177099	1.466264801	1.820548979	0.072	0.027	1
FRG1	0.03421068	1.465838292	-1.000339099	0.058	0.155	1
GABBR1	0.03430085	1.464695124	2.77615486	0.029	0.006	1
ZBTB3	0.03430085	1.464695124	2.77615486	0.029	0.006	1
STARD9	0.03430085	1.464695124	2.77615486	0.029	0.006	1
SEC16A	0.034372569	1.463788008	-1.393770142	0.014	0.089	1
AC002117.1	0.034458474	1.462703957	2.553762438	0.029	0.006	1
EIF2A	0.034576367	1.461220638	-1.199597594	0.029	0.111	1
RP11-337C18.8	0.034617018	1.46071034	2.553762438	0.029	0.006	1
TBC1D31	0.034617018	1.46071034	2.553762438	0.029	0.006	1
RPH3AL	0.034617018	1.46071034	2.553762438	0.029	0.006	1
HNF1B	0.034617219	1.460707821	2.624151766	0.029	0.006	1
ZNF888	0.034617219	1.460707821	2.624151766	0.029	0.006	1
HSPA8	0.034686921	1.459834246	-0.348292511	0.884	0.949	1
DSG2	0.034700865	1.459659705	-1.162444596	0.029	0.111	1
EBPL	0.034701292	1.45965435	-1.149844559	0.029	0.111	1
RPL38	0.034707719	1.459573921	0.365861272	1	0.996	1
BLNK	0.034729814	1.459297539	1.77615486	0.072	0.027	1
GPR34	0.034738588	1.459187832	0.64883603	0.319	0.216	1
DPEP2	0.03474513	1.459106056	1.53514676	0.087	0.035	1
GTF3C6	0.034753895	1.458996512	-0.567468306	0.145	0.271	1
KIF3C	0.034775832	1.458722465	2.191192359	0.029	0.006	1
GCHFR	0.034842998	1.457884481	-1.446237562	0.043	0.131	1
SIGLEC10	0.034873528	1.457504114	-1.969799518	0.043	0.127	1
CTB-113D17.1	0.034934561	1.456744707	2.36111736	0.029	0.006	1
ME2	0.034982739	1.456146193	-0.939006364	0.072	0.173	1
GBA	0.03499507	1.455993136	-1.366803094	0.058	0.15	1
ARIH2	0.035081426	1.454922763	-1.208738248	0.014	0.089	1
SMCR8	0.035240798	1.452954266	1.513120454	0.087	0.035	1
C2orf88	0.035255912	1.45276805	2.138724939	0.029	0.006	1
RAD18	0.035255912	1.45276805	2.138724939	0.029	0.006	1
MYLK	0.035255912	1.45276805	2.138724939	0.029	0.006	1
TMIGD1	0.035255912	1.45276805	1.946079861	0.029	0.006	1
SIGLEC8	0.035255912	1.45276805	2.138724939	0.029	0.006	1
BAZ2B	0.035271954	1.452570477	-1.243744698	0.043	0.133	1
FRYL	0.035413158	1.450835345	-1.48437269	0.029	0.11	1
NR1D2	0.035547847	1.4491867	1.72368744	0.072	0.027	1
JOSD2	0.035552049	1.449135361	0.978647724	0.217	0.131	1
UHMK1	0.035570758	1.44890688	-0.63888264	0.058	0.155	1
SOCS1	0.035572851	1.448881329	-2.683276759	0	0.061	1
KIAA1147	0.035576421	1.44883774	-2.683276759	0	0.061	1
GDF15	0.035577709	1.448822023	-3.130735736	0	0.061	1
PDZK1IP1	0.035579865	1.448795707	-3.178041451	0	0.061	1
ITGA5	0.035580037	1.448793605	-2.768165656	0	0.061	1
GPR84	0.035582627	1.448761991	-2.942663388	0	0.061	1
UBA6	0.035587632	1.448700911	-1.172861212	0.043	0.131	1
HEATR5B	0.035796016	1.446165309	1.72368744	0.072	0.027	1
ABHD2	0.035887657	1.44505489	-1.105582259	0.072	0.172	1
DHX29	0.035926026	1.444590816	-1.623775747	0.014	0.087	1
NUDT18	0.035959829	1.444182382	1.606229858	0.072	0.027	1
MRPL43	0.036018801	1.443470747	-1.653832981	0.014	0.087	1
UBAC2	0.036026239	1.443381069	-1.996434644	0.029	0.107	1
SRSF11	0.036038809	1.443229575	-0.712131622	0.13	0.251	1
SKP1	0.036216038	1.441099059	-0.409400793	0.652	0.764	1
PSMD8	0.036259007	1.440584098	-0.476825881	0.116	0.241	1
IFI27L2	0.036404185	1.438848683	-0.898015608	0.203	0.32	1
C11orf58	0.036483468	1.437903883	-0.549204141	0.174	0.312	1
PPP1R15A	0.036488278	1.437846627	-1.093622563	0.101	0.207	1
PEA15	0.036753101	1.434706015	-0.982837041	0.101	0.205	1
RPS9	0.036809762	1.434036988	0.229872827	1	0.997	1
MKLN1	0.036915517	1.432791039	-1.149844559	0.029	0.111	1
FDPS	0.036966008	1.432197451	-1.43144056	0.058	0.15	1
PHIP	0.03697008	1.432149613	-1.318362739	0.072	0.166	1
RIF1	0.037041882	1.431306956	-1.085138869	0.029	0.11	1
F11R	0.037088884	1.43075623	-1.071842047	0.029	0.11	1
HLA-F	0.037210541	1.429334019	-0.695150859	0.058	0.155	1
ZNF292	0.037222866	1.429190194	-1.781840593	0.029	0.107	1
MALSU1	0.037256078	1.428802862	-1.178041451	0.014	0.087	1
SNX29	0.037258003	1.428780426	1.460653034	0.116	0.055	1
SPHK1	0.037388259	1.427264755	-2.114616071	0.014	0.085	1
LILRB3	0.037549608	1.425394597	-2.098314258	0.014	0.085	1
SKI	0.037602255	1.424786112	-2.065147394	0.014	0.085	1
GALNT6	0.037706748	1.423580922	-2.048273576	0.014	0.085	1
EMC7	0.037802228	1.422482601	-0.610868263	0.072	0.176	1
CCNB1IP1	0.037882219	1.421564588	-2.282738829	0	0.059	1
CSNK1G3	0.037907131	1.421279089	-2.496863635	0	0.059	1
SIPA1L1	0.037917808	1.421156775	-2.683276759	0	0.059	1
MYL6	0.037946789	1.420824973	-0.403104452	1	0.992	1
CD81	0.037996273	1.420258999	-0.63571536	0.304	0.44	1
MBD3	0.038053108	1.419609868	1.333636624	0.116	0.055	1
GPX2	0.038141104	1.418606744	-1.90299008	0.058	0.145	1
AZI2	0.038151053	1.418493466	-1.083667482	0.058	0.152	1
RAB13	0.038185579	1.418100625	-0.92764387	0.072	0.172	1
ISG20	0.038194407	1.41800023	-0.655184452	0.029	0.111	1
XBP1	0.038418213	1.41546284	-0.826793386	0.232	0.346	1
CD209	0.038562125	1.413839039	1.223613837	0.246	0.159	1
FAM50A	0.038588404	1.413543178	-1.1702641	0.072	0.168	1
C19orf79	0.038736214	1.411882828	-1.034630968	0.174	0.279	1
ARL6IP4	0.03881364	1.411015625	-0.378730742	0.391	0.504	1
PARK7	0.038885885	1.410208016	-0.482280312	0.377	0.502	1
C19orf59	0.03898101	1.409146907	-2.098314258	0.014	0.085	1
TMEM167A	0.039172201	1.40702203	-0.605436156	0.188	0.315	1
CD99	0.03918977	1.40682729	0.743240237	0.377	0.275	1
FCER1G	0.039222011	1.406470146	-0.511409906	0.913	0.907	1
DNASE2	0.039222053	1.406469673	-1.260934459	0.072	0.166	1
PLXDC2	0.039265418	1.405989778	-0.73480706	0.145	0.261	1
CYB5R4	0.039281817	1.405808437	-0.936563188	0.029	0.109	1
GYPC	0.039317248	1.405416892	1.573525693	0.188	0.113	1
COX7B	0.039319288	1.40539436	-0.28532045	0.913	0.937	1
RNF19B	0.039370431	1.404829835	-1.52640791	0.043	0.127	1
LSM1	0.039382903	1.404692275	-1.14667728	0.014	0.086	1
GNL3	0.039614111	1.402150089	-0.989379887	0.029	0.109	1
UFL1	0.039636951	1.401899763	-0.978732642	0.014	0.086	1
TBC1D10C	0.039705542	1.401148869	2.36111736	0.058	0.02	1
G0S2	0.03990088	1.39901753	-2.303572333	0.072	0.162	1
ZCRB1	0.040014064	1.397787336	-1.357700887	0.058	0.147	1
NDUFB6	0.040028541	1.397630235	-0.996434644	0.072	0.169	1
HMGCS1	0.040129314	1.396538263	-1.861275061	0.014	0.085	1
GRB2	0.040168215	1.396117468	-0.453850746	0.159	0.296	1
CCDC167	0.040359018	1.394059405	-1.683276759	0.014	0.085	1
VCAN	0.040379016	1.393844264	-0.592289945	0.145	0.272	1
SETD3	0.040389992	1.393726232	-2.366803094	0	0.058	1
GPATCH8	0.040400721	1.39361088	-2.496863635	0	0.058	1
USP25	0.040402908	1.393587373	-2.496863635	0	0.058	1
PDPN	0.040405231	1.393562404	-2.521525689	0	0.058	1
ELOF1	0.040409775	1.393513567	-2.59307895	0	0.058	1
GIT1	0.040432675	1.39326753	2.36111736	0.058	0.02	1
HECTD2	0.040433841	1.393255001	2.36111736	0.058	0.02	1
POLR2J3	0.040443539	1.393150846	-0.749306629	0.072	0.173	1
ACSL5	0.040445712	1.393127515	-1.978732642	0.014	0.083	1
PPP1R14B	0.040567466	1.391822118	-0.863849005	0.072	0.171	1
MTMR14	0.040614908	1.391314528	1.382491011	0.13	0.066	1
RP11-558F24.4	0.040621646	1.391242481	3.946079861	0.014	0.001	1
LRRC39	0.040621646	1.391242481	3.946079861	0.014	0.001	1
HIST2H4B	0.040621646	1.391242481	3.946079861	0.014	0.001	1
HIST2H2AB	0.040621646	1.391242481	3.946079861	0.014	0.001	1
DPT	0.040621646	1.391242481	3.946079861	0.014	0.001	1
RP11-443B7.3	0.040621646	1.391242481	3.946079861	0.014	0.001	1
DFNB59	0.040621646	1.391242481	3.946079861	0.014	0.001	1
RBM44	0.040621646	1.391242481	3.946079861	0.014	0.001	1
ZBTB47	0.040621646	1.391242481	3.946079861	0.014	0.001	1
GCSAM	0.040621646	1.391242481	3.946079861	0.014	0.001	1
LGI2	0.040621646	1.391242481	3.946079861	0.014	0.001	1
CTD-2260A17.1	0.040621646	1.391242481	3.946079861	0.014	0.001	1
EPB41L4A	0.040621646	1.391242481	3.946079861	0.014	0.001	1
TFAP2A	0.040621646	1.391242481	3.946079861	0.014	0.001	1
PGBD1	0.040621646	1.391242481	3.946079861	0.014	0.001	1
RP5-991C6.3	0.040621646	1.391242481	3.946079861	0.014	0.001	1
IL22RA2	0.040621646	1.391242481	3.77615486	0.014	0.001	1
C7orf61	0.040621646	1.391242481	3.946079861	0.014	0.001	1
ANGPT2	0.040621646	1.391242481	4.36111736	0.014	0.001	1
ENHO	0.040621646	1.391242481	5.36111736	0.014	0.001	1
ZFAND4	0.040621646	1.391242481	3.946079861	0.014	0.001	1
RP11-85A1.3	0.040621646	1.391242481	3.946079861	0.014	0.001	1
FAM24B	0.040621646	1.391242481	3.946079861	0.014	0.001	1
ZNF215	0.040621646	1.391242481	3.946079861	0.014	0.001	1
PELI3	0.040621646	1.391242481	3.946079861	0.014	0.001	1
CACNA1C	0.040621646	1.391242481	3.946079861	0.014	0.001	1
RP11-278C7.4	0.040621646	1.391242481	3.946079861	0.014	0.001	1
RP11-493L12.4	0.040621646	1.391242481	3.946079861	0.014	0.001	1
NFE2	0.040621646	1.391242481	3.946079861	0.014	0.001	1
RNASE3	0.040621646	1.391242481	3.77615486	0.014	0.001	1
IGHV3-7	0.040621646	1.391242481	3.946079861	0.014	0.001	1
IGHV1-18	0.040621646	1.391242481	3.946079861	0.014	0.001	1
ZNF174	0.040621646	1.391242481	3.946079861	0.014	0.001	1
LA16c-390H2.4	0.040621646	1.391242481	3.946079861	0.014	0.001	1
RP11-2C24.9	0.040621646	1.391242481	3.946079861	0.014	0.001	1
CA7	0.040621646	1.391242481	5.77615486	0.014	0.001	1
PYY	0.040621646	1.391242481	4.098082955	0.014	0.001	1
MYCBPAP	0.040621646	1.391242481	3.946079861	0.014	0.001	1
RP11-1055B8.3	0.040621646	1.391242481	3.946079861	0.014	0.001	1
LINC00526	0.040621646	1.391242481	3.946079861	0.014	0.001	1
RNF165	0.040621646	1.391242481	3.946079861	0.014	0.001	1
PINLYP	0.040621646	1.391242481	3.946079861	0.014	0.001	1
CDH26	0.040621646	1.391242481	4.098082955	0.014	0.001	1
MTMR8	0.040621646	1.391242481	3.946079861	0.014	0.001	1
FGF13	0.040621646	1.391242481	3.946079861	0.014	0.001	1
CHMP6	0.04075115	1.389860135	2.191192359	0.058	0.02	1
LRPPRC	0.040791746	1.389427701	-0.835279852	0.029	0.11	1
SMAD2	0.040860182	1.388699701	-1.311307982	0.029	0.107	1
XPO1	0.040865264	1.388645687	-0.856113356	0.072	0.171	1
TTLL10	0.040936534	1.387888926	3.36111736	0.014	0.001	1
RP1-224A6.3	0.040936534	1.387888926	3.36111736	0.014	0.001	1
EPHA10	0.040936534	1.387888926	3.36111736	0.014	0.001	1
RP5-848E13.3	0.040936534	1.387888926	3.36111736	0.014	0.001	1
RP5-1033H22.2	0.040936534	1.387888926	3.36111736	0.014	0.001	1
TSPAN2	0.040936534	1.387888926	3.36111736	0.014	0.001	1
HSD3B2	0.040936534	1.387888926	3.36111736	0.014	0.001	1
NOS1AP	0.040936534	1.387888926	3.36111736	0.014	0.001	1
MAP10	0.040936534	1.387888926	3.36111736	0.014	0.001	1
RP11-156E8.1	0.040936534	1.387888926	3.36111736	0.014	0.001	1
AC011747.4	0.040936534	1.387888926	3.36111736	0.014	0.001	1
EHD3	0.040936534	1.387888926	3.36111736	0.014	0.001	1
MEIS1	0.040936534	1.387888926	3.36111736	0.014	0.001	1
RP11-33O4.1	0.040936534	1.387888926	3.36111736	0.014	0.001	1
MYRIP	0.040936534	1.387888926	3.36111736	0.014	0.001	1
ZNF501	0.040936534	1.387888926	3.36111736	0.014	0.001	1
CACNA2D2	0.040936534	1.387888926	3.36111736	0.014	0.001	1
RP11-319J24.1	0.040936534	1.387888926	3.36111736	0.014	0.001	1
RP11-531F16.4	0.040936534	1.387888926	3.36111736	0.014	0.001	1
CPLX1	0.040936534	1.387888926	3.36111736	0.014	0.001	1
KLB	0.040936534	1.387888926	3.36111736	0.014	0.001	1
AF213884.2	0.040936534	1.387888926	3.36111736	0.014	0.001	1
HSPB3	0.040936534	1.387888926	3.36111736	0.014	0.001	1
AC009014.3	0.040936534	1.387888926	3.36111736	0.014	0.001	1
RP11-889L3.3	0.040936534	1.387888926	3.36111736	0.014	0.001	1
HIST1H2BF	0.040936534	1.387888926	3.36111736	0.014	0.001	1
VWA7	0.040936534	1.387888926	3.36111736	0.014	0.001	1
BEND6	0.040936534	1.387888926	3.36111736	0.014	0.001	1
HOXA1	0.040936534	1.387888926	3.36111736	0.014	0.001	1
SSC4D	0.040936534	1.387888926	3.36111736	0.014	0.001	1
GATS	0.040936534	1.387888926	3.36111736	0.014	0.001	1
SMO	0.040936534	1.387888926	3.36111736	0.014	0.001	1
CTD-2336O2.3	0.040936534	1.387888926	3.36111736	0.014	0.001	1
AC022182.3	0.040936534	1.387888926	3.36111736	0.014	0.001	1
RP11-48B3.5	0.040936534	1.387888926	3.36111736	0.014	0.001	1
RP11-195F19.9	0.040936534	1.387888926	3.36111736	0.014	0.001	1
NTRK2	0.040936534	1.387888926	3.36111736	0.014	0.001	1
GPSM1	0.040936534	1.387888926	3.36111736	0.014	0.001	1
RP11-318E3.9	0.040936534	1.387888926	3.36111736	0.014	0.001	1
GPRIN2	0.040936534	1.387888926	3.36111736	0.014	0.001	1
ZNF488	0.040936534	1.387888926	3.36111736	0.014	0.001	1
VSTM4	0.040936534	1.387888926	3.36111736	0.014	0.001	1
TLX1	0.040936534	1.387888926	3.36111736	0.014	0.001	1
AFAP1L2	0.040936534	1.387888926	3.36111736	0.014	0.001	1
RP11-122K13.12	0.040936534	1.387888926	3.36111736	0.014	0.001	1
RP13-317D12.3	0.040936534	1.387888926	3.36111736	0.014	0.001	1
RNU6-118P	0.040936534	1.387888926	3.36111736	0.014	0.001	1
AP000487.5	0.040936534	1.387888926	3.36111736	0.014	0.001	1
BARX2	0.040936534	1.387888926	3.36111736	0.014	0.001	1
STYK1	0.040936534	1.387888926	3.36111736	0.014	0.001	1
CELA1	0.040936534	1.387888926	3.36111736	0.014	0.001	1
C12orf61	0.040936534	1.387888926	3.36111736	0.014	0.001	1
RP11-611O2.5	0.040936534	1.387888926	3.36111736	0.014	0.001	1
HAL	0.040936534	1.387888926	3.36111736	0.014	0.001	1
RNFT2	0.040936534	1.387888926	3.36111736	0.014	0.001	1
HRK	0.040936534	1.387888926	3.36111736	0.014	0.001	1
JPH4	0.040936534	1.387888926	3.36111736	0.014	0.001	1
TMEM63C	0.040936534	1.387888926	3.36111736	0.014	0.001	1
IGHV3-13	0.040936534	1.387888926	3.36111736	0.014	0.001	1
IGHV3-73	0.040936534	1.387888926	3.36111736	0.014	0.001	1
DISP2	0.040936534	1.387888926	3.36111736	0.014	0.001	1
RP11-265N6.1	0.040936534	1.387888926	3.36111736	0.014	0.001	1
FAM81A	0.040936534	1.387888926	3.36111736	0.014	0.001	1
AC007950.2	0.040936534	1.387888926	3.36111736	0.014	0.001	1
CORO2B	0.040936534	1.387888926	3.36111736	0.014	0.001	1
RP11-1007O24.2	0.040936534	1.387888926	3.36111736	0.014	0.001	1
LA16c-380H5.5	0.040936534	1.387888926	3.36111736	0.014	0.001	1
RP11-22P6.2	0.040936534	1.387888926	3.36111736	0.014	0.001	1
RP11-467J12.4	0.040936534	1.387888926	3.36111736	0.014	0.001	1
CA5A	0.040936534	1.387888926	3.36111736	0.014	0.001	1
SLC22A31	0.040936534	1.387888926	3.36111736	0.014	0.001	1
SLC13A2	0.040936534	1.387888926	3.36111736	0.014	0.001	1
CARD14	0.040936534	1.387888926	3.36111736	0.014	0.001	1
CPAMD8	0.040936534	1.387888926	3.36111736	0.014	0.001	1
MIR3188	0.040936534	1.387888926	3.36111736	0.014	0.001	1
SLC25A42	0.040936534	1.387888926	3.36111736	0.014	0.001	1
PRR19	0.040936534	1.387888926	3.36111736	0.014	0.001	1
KB-1183D5.13	0.040936534	1.387888926	3.36111736	0.014	0.001	1
CH17-264L24.1	0.040936534	1.387888926	3.36111736	0.014	0.001	1
CTA-243E7.1	0.040936534	1.387888926	3.36111736	0.014	0.001	1
SMC1B	0.040936534	1.387888926	3.36111736	0.014	0.001	1
GDPD2	0.040936534	1.387888926	3.36111736	0.014	0.001	1
PAK3	0.040936534	1.387888926	3.36111736	0.014	0.001	1
CS	0.040987252	1.3873512	-1.480184894	0.014	0.085	1
KAT7	0.04107142	1.38646028	2.209114267	0.058	0.02	1
FZD1	0.041178256	1.385332056	2.113189847	0.058	0.02	1
NDUFB2	0.041214803	1.384946775	-0.230671017	0.768	0.872	1
CASP9	0.041253489	1.384539319	2.77615486	0.014	0.001	1
FAM167B	0.041253489	1.384539319	2.77615486	0.014	0.001	1
FAHD2B	0.041253489	1.384539319	2.77615486	0.014	0.001	1
OSBPL6	0.041253489	1.384539319	2.77615486	0.014	0.001	1
AC024168.2	0.041253489	1.384539319	2.77615486	0.014	0.001	1
ZNF718	0.041253489	1.384539319	2.77615486	0.014	0.001	1
UNC5C	0.041253489	1.384539319	2.77615486	0.014	0.001	1
HLA-G	0.041253489	1.384539319	2.36111736	0.014	0.001	1
ZHX1-C8orf76	0.041253489	1.384539319	2.77615486	0.014	0.001	1
RP11-262H14.4	0.041253489	1.384539319	2.77615486	0.014	0.001	1
SLC25A15	0.041253489	1.384539319	2.77615486	0.014	0.001	1
OR11G2	0.041253489	1.384539319	2.946079861	0.014	0.001	1
GLDN	0.041253489	1.384539319	2.77615486	0.014	0.001	1
LGALS9C	0.041253489	1.384539319	2.77615486	0.014	0.001	1
RP11-147L13.12	0.041253489	1.384539319	2.77615486	0.014	0.001	1
ZNF556	0.041253489	1.384539319	2.77615486	0.014	0.001	1
CATSPERG	0.041253489	1.384539319	2.77615486	0.014	0.001	1
ZNF320	0.041253489	1.384539319	2.77615486	0.014	0.001	1
RNU4-40P	0.041253489	1.384539319	2.77615486	0.014	0.001	1
LINC00528	0.041253489	1.384539319	2.77615486	0.014	0.001	1
KLF8	0.041253489	1.384539319	2.77615486	0.014	0.001	1
PIN4	0.041306067	1.38398616	1.078183397	0.203	0.124	1
TPI1	0.041349882	1.383525727	-0.352862198	0.971	0.977	1
C12orf45	0.041378208	1.383228319	-1.339322358	0.014	0.085	1
ST6GALNAC4	0.0413861	1.383145495	2.168472283	0.058	0.02	1
ST14	0.041667021	1.38020755	-1.138728527	0.072	0.166	1
GANC	0.042256635	1.374105094	1.998547281	0.058	0.02	1
TPRA1	0.042319602	1.373458425	1.120109261	0.101	0.045	1
RTCA	0.042319634	1.3734581	-2.208738248	0.014	0.082	1
MAP1LC3B	0.042333273	1.373318148	-0.628828975	0.188	0.317	1
PRKACB	0.042336275	1.373287354	1.245640143	0.159	0.087	1
DENND1C	0.042474598	1.371870721	1.946079861	0.072	0.028	1
MRPS15	0.042565851	1.370938675	-1.211772308	0.043	0.127	1
EFCAB14	0.042586764	1.370725356	-1.545773235	0.058	0.142	1
TSNAX	0.042645587	1.370125908	-1.393770142	0.029	0.106	1
CLIP2	0.042795944	1.368597387	1.572621466	0.087	0.037	1
ABCF1	0.042803164	1.368524125	-1.393770142	0.029	0.106	1
DHRS7	0.042886114	1.367683309	-1.00228737	0.101	0.2	1
MCCC1	0.042946818	1.367069013	1.928157953	0.072	0.028	1
FAM60A	0.043028535	1.366243436	-1.924284858	0.014	0.082	1
SLC35E1	0.043028535	1.366243436	-1.942663388	0.014	0.082	1
MRPS18A	0.043051731	1.366009381	-2.420242353	0	0.056	1
EXT2	0.04305968	1.365929203	-2.366803094	0	0.056	1
SYNCRIP	0.043060506	1.36592087	-0.319002373	0.116	0.238	1
PPP2R5A	0.043061114	1.365914743	-2.446237562	0	0.056	1
IPO8	0.043062021	1.365905591	-2.496863635	0	0.056	1
CD109	0.0430637	1.36588866	-2.471772654	0	0.056	1
RSAD2	0.043068664	1.365838604	-2.726345481	0	0.056	1
PI4KB	0.043070596	1.365819114	-2.569619977	0	0.056	1
GADD45G	0.043072439	1.365800539	-2.768165656	0	0.056	1
DTNBP1	0.043075243	1.365772266	-2.788629759	0	0.056	1
REG1A	0.043090889	1.36561455	-8.113095577	0	0.056	1
MAPK14	0.043258485	1.363928699	-1.235817782	0.029	0.107	1
CBFA2T2	0.043329263	1.363218696	1.928157953	0.072	0.028	1
MED26	0.043363818	1.362872483	1.77615486	0.058	0.02	1
SSNA1	0.043449982	1.362010397	-0.969799518	0.058	0.148	1
MFSD10	0.043467293	1.361837402	-1.545773235	0.014	0.083	1
LDLR	0.043580211	1.360710673	-1.496863635	0.014	0.083	1
CLIP1	0.043659776	1.359918492	-1.253592484	0.029	0.106	1
GDI2	0.043870481	1.357827603	-0.427621883	0.232	0.379	1
APOL6	0.043883993	1.357693864	-0.901917045	0.072	0.168	1
TSG101	0.043903697	1.357498906	-1.886810153	0.029	0.103	1
FPGT	0.043904649	1.357489491	1.77615486	0.072	0.028	1
RAB4A	0.044114468	1.355418956	-1.294234468	0.043	0.126	1
SIPA1	0.04430812	1.353516677	1.506968227	0.159	0.089	1
TXNL4B	0.044313145	1.353467428	2.901685742	0.043	0.013	1
TREM2	0.044414751	1.352472772	-1.487790051	0.116	0.209	1
UBA52	0.044441394	1.352212329	0.188514253	1	0.997	1
AKR1A1	0.044577385	1.350885412	-0.514522301	0.174	0.305	1
LCP1	0.044833719	1.348395238	-0.427378534	0.348	0.477	1
PRPF40A	0.04491518	1.347606852	-0.63888264	0.116	0.227	1
RPPH1	0.044954159	1.347230123	1.081009441	0.058	0.02	1
SNRPF	0.044962369	1.347150815	-0.831527717	0.174	0.288	1
RPA2	0.045055702	1.346250243	-0.942663388	0.014	0.083	1
MT-TM	0.045264301	1.344244177	-2.076287952	0.014	0.082	1
TMEM70	0.045545747	1.341552167	-0.808807641	0.072	0.168	1
UBB	0.045550902	1.341503018	0.460553569	0.986	0.965	1
HSBP1	0.045557049	1.341444411	-0.480184894	0.304	0.443	1
SMCO4	0.045583666	1.341190746	-0.737616593	0.101	0.207	1
B3GNT2	0.045590075	1.341129695	-2.130735736	0.014	0.08	1
SRC	0.04583632	1.338790254	-1.886810153	0.014	0.08	1
MICU1	0.045885475	1.338324767	-2.339322358	0	0.055	1
CTC-444N24.11	0.045886017	1.338319637	-2.253592484	0	0.055	1
PRSS8	0.045889685	1.338284921	-2.366803094	0	0.055	1
SLC12A9	0.04589256	1.338257718	-2.339322358	0	0.055	1
POLR3K	0.04589256	1.338257718	-2.339322358	0	0.055	1
GALE	0.045893344	1.338250299	-2.393770142	0	0.055	1
ESYT2	0.045894157	1.338242605	-2.311307982	0	0.055	1
MCM3	0.045897002	1.338215679	-2.446237562	0	0.055	1
TNIP2	0.045902858	1.338160273	-2.471772654	0	0.055	1
RC3H2	0.045907272	1.338118517	-2.545773235	0	0.055	1
CATSPER1	0.045910582	1.338087201	-2.63888264	0	0.055	1
STT3B	0.045936593	1.337841219	-0.686635771	0.087	0.19	1
CIRBP	0.046169915	1.335640923	0.545110568	0.522	0.441	1
HIPK1	0.046214384	1.33522283	-1.137133507	0.029	0.106	1
SELPLG	0.046266827	1.334730283	0.980295577	0.188	0.111	1
TMEM181	0.046324143	1.334192603	-1.726345481	0.014	0.08	1
AGFG1	0.046331611	1.334122595	-1.149844559	0.029	0.106	1
NUP35	0.046582215	1.331779864	2.168472283	0.043	0.013	1
IGKV3-20	0.046582522	1.331777006	2.245640143	0.043	0.013	1
GARS	0.046737798	1.330331751	-1.32070668	0.014	0.082	1
MAN2A1	0.046778467	1.329954016	-1.63888264	0.043	0.121	1
GLA	0.046881566	1.328997894	-1.240918654	0.058	0.144	1
RPL41	0.046887185	1.32894584	0.124696947	1	1	1
MLF2	0.046894846	1.328874887	-0.92016875	0.072	0.166	1
SEC61A1	0.047005405	1.327852204	-1.060346408	0.058	0.144	1
VIPR1	0.047015193	1.327761773	2.223613837	0.043	0.013	1
MYPOP	0.047019201	1.327724755	2.138724939	0.043	0.013	1
KLF5	0.047062372	1.327326192	-1.569619977	0.029	0.103	1
UPP1	0.047136787	1.326640028	-0.92016875	0.13	0.238	1
RPS20	0.047308407	1.325061679	0.223748222	1	0.989	1
AC079767.4	0.047311176	1.325036256	2.039189266	0.043	0.013	1
NUDC	0.047365748	1.324535603	-0.816800432	0.058	0.15	1
VKORC1	0.047440811	1.323847896	-0.396579675	0.101	0.214	1
RP11-347P5.1	0.047450243	1.323761556	0.752308118	0.13	0.065	1
GMEB2	0.04745603	1.3237086	2.098082955	0.043	0.013	1
PSMD1	0.047475333	1.323531976	-0.848336005	0.058	0.147	1
NCOR1	0.047527341	1.323056478	-0.840516501	0.072	0.166	1
HTRA1	0.047594972	1.322438927	-2.053920139	0.014	0.08	1
ATP5G2	0.047718028	1.321317512	0.344885421	0.986	0.951	1
CENPQ	0.047752934	1.320999944	1.946079861	0.043	0.013	1
SENP6	0.047843186	1.32017991	1.199653938	0.145	0.079	1
SEMA4G	0.04790267	1.319640282	2.039189266	0.043	0.013	1
PSMA5	0.048006529	1.31869969	-0.532891944	0.101	0.21	1
CFLAR	0.048025933	1.318524185	-0.398216047	0.13	0.254	1
XRRA1	0.048048329	1.318321709	1.875690533	0.043	0.013	1
BAZ1A	0.048136947	1.317521462	-1.005999508	0.087	0.183	1
CYTIP	0.048232026	1.316664497	-1.189079722	0.058	0.142	1
FCGR2B	0.048343648	1.315660584	0.862085039	0.261	0.179	1
SIGLEC9	0.048353628	1.315570937	-1.996434644	0.014	0.079	1
PFDN4	0.048437915	1.314814559	-1.126148466	0.058	0.144	1
EIF3J	0.04850159	1.31424402	-1.120009329	0.087	0.179	1
EEF1B2	0.048510703	1.314162434	0.372978444	0.957	0.966	1
GFPT1	0.048553796	1.313776808	-1.339322358	0.029	0.103	1
PROSC	0.048559489	1.313725894	-1.960810734	0.014	0.079	1
ETF1	0.048562627	1.313697825	-0.951765595	0.058	0.147	1
SREK1IP1	0.048736681	1.312144054	-0.618704758	0.043	0.128	1
TOR1AIP2	0.048800454	1.311576142	-1.282738829	0.029	0.103	1
IL18	0.048808996	1.311500122	-1.393770142	0.087	0.175	1
AGO2	0.048828706	1.311324786	-1.924284858	0.014	0.079	1
CD82	0.048831273	1.311301956	-1.848336005	0.014	0.079	1
FAT1	0.048899073	1.31069937	-2.162444596	0	0.054	1
SUCNR1	0.048917018	1.310540023	-2.339322358	0	0.054	1
ALDH3A2	0.048917297	1.310537548	-2.366803094	0	0.054	1
BET1	0.048928108	1.310441578	-2.393770142	0	0.054	1
PLCB4	0.048938083	1.310353048	-2.63888264	0	0.054	1
IL6	0.048947501	1.31026948	-3.569619977	0	0.054	1
EVL	0.049001563	1.309790069	1.161808552	0.174	0.103	1
CCL18	0.049056486	1.309303567	-1.939616512	0.116	0.21	1
NAA20	0.04923181	1.307754199	-0.756879849	0.072	0.168	1
AHCYL1	0.049242876	1.307656593	-0.107652123	0.058	0.152	1
LAPTM5	0.04941492	1.306141903	-0.481830632	0.623	0.715	1
AHCY	0.049449844	1.305835078	-1.393770142	0.014	0.08	1
ARL8B	0.049652714	1.304057006	-0.886810153	0.101	0.2	1
PHB2	0.049700384	1.303640259	-0.735744179	0.058	0.15	1
TUBA1A	0.049723163	1.303441257	-0.89941019	0.13	0.236	1
HERC4	0.049753721	1.303174436	1.435117942	0.116	0.058	1
CSNK1A1	0.049792826	1.302833227	-0.619974177	0.174	0.295	1
HSPA5	0.050074056	1.300387227	-0.614889784	0.42	0.516	1
AOC1	0.050197952	1.299314002	1.720659747	0.101	0.048	1
TFEC	0.050198699	1.299307536	-1.130735736	0.072	0.161	1
ECH1	0.050489256	1.296801027	-0.6298375	0.058	0.15	1
C14orf119	0.050579534	1.296025174	-0.853895531	0.043	0.127	1
KMT2C	0.051028821	1.292184469	-1.098314258	0.072	0.161	1
GIMAP6	0.051491744	1.288262395	1.40692105	0.116	0.058	1
NRAS	0.051615422	1.28722052	-1.311307982	0.029	0.102	1
USP15	0.051699911	1.286510204	-0.411472143	0.072	0.171	1
RHOC	0.051760031	1.286005476	-0.421784518	0.087	0.19	1
MRPS6	0.051773423	1.285893119	-0.460884338	0.072	0.169	1
RLIM	0.051795757	1.285705813	-1.924284858	0.014	0.078	1
CYTH4	0.051826782	1.285445759	-0.798753976	0.043	0.124	1
MED13L	0.051867531	1.285104428	-1.886810153	0.014	0.078	1
UQCRC2	0.051903956	1.284799538	-0.425479001	0.13	0.241	1
CNOT6L	0.052010998	1.283904813	-1.86770133	0.014	0.078	1
TERF1	0.052081685	1.283314977	-1.848336005	0.014	0.078	1
IGF2BP2	0.052139453	1.282833527	-2.253592484	0	0.052	1
SRRT	0.052139453	1.282833527	-2.253592484	0	0.052	1
KCNK1	0.052139674	1.282831692	-2.162444596	0	0.052	1
PHAX	0.052139674	1.282831692	-2.162444596	0	0.052	1
TRIM2	0.052150857	1.282738554	-2.311307982	0	0.052	1
NABP2	0.052151253	1.282735251	-2.339322358	0	0.052	1
AHCTF1	0.052153942	1.282712863	-2.339322358	0	0.052	1
CCZ1B	0.052155914	1.282696441	-2.339322358	0	0.052	1
ERLIN1	0.052158095	1.282678275	-2.366803094	0	0.052	1
TOR3A	0.052159671	1.282665156	-2.446237562	0	0.052	1
TBC1D2B	0.052160244	1.282660386	-2.471772654	0	0.052	1
IL3RA	0.052163032	1.282637176	-2.545773235	0	0.052	1
VPS13C	0.052189739	1.282414872	-0.952773415	0.072	0.162	1
NOP10	0.052334967	1.281208047	-0.406875129	0.362	0.501	1
CBX3	0.052370354	1.280914492	-0.263373504	0.145	0.267	1
PANK3	0.05244349	1.280308417	-1.393770142	0.014	0.079	1
PLTP	0.05251621	1.279706624	0.466727548	0.362	0.271	1
MTHFD2	0.052576439	1.279208834	-0.655690927	0.101	0.203	1
ZNF264	0.052670772	1.278430319	2.36111736	0.072	0.03	1
PARL	0.052758268	1.277709467	-0.817685792	0.058	0.145	1
TMEM51	0.052880629	1.276703384	-1.661250453	0.043	0.118	1
SMC3	0.052887205	1.276649382	-0.842754973	0.043	0.124	1
EPB41L3	0.052924886	1.276340068	-1.168135708	0.101	0.193	1
MT-ND4	0.053035474	1.275433549	0.204042432	1	1	1
MUC1	0.053076774	1.275095482	-2.25946905	0.029	0.1	1
PLEKHB2	0.053186277	1.274200411	-0.446237562	0.145	0.262	1
SUMO2	0.053280014	1.273435671	-0.19727542	0.913	0.962	1
RAB25	0.053434412	1.272178964	-1.120009329	0.014	0.079	1
SRSF5	0.053504115	1.271612817	0.646428687	0.377	0.281	1
C15orf39	0.053793748	1.269268199	1.77615486	0.072	0.03	1
TCEAL9	0.054027597	1.267384348	-1.488548366	0.058	0.138	1
DNM2	0.054168388	1.266254084	-0.778433992	0.043	0.124	1
TIPRL	0.05417207	1.266224569	-1.031200062	0.043	0.121	1
SEMA4A	0.054289119	1.265287209	-0.996434644	0.014	0.079	1
GRSF1	0.05445421	1.263968541	-1.325383167	0.029	0.1	1
PDLIM2	0.054515671	1.263478636	1.302223671	0.101	0.048	1
MESDC1	0.054534986	1.263324797	-1.404417386	0.043	0.12	1
ATP5G3	0.054626038	1.262600297	-0.290200143	0.899	0.922	1
MANF	0.054783316	1.261351683	-0.972783376	0.087	0.182	1
SP100	0.054848565	1.26083473	-1.138728527	0.072	0.158	1
DCXR	0.054977605	1.259814185	-0.191423663	0.058	0.15	1
MMADHC	0.055028663	1.259411042	0.87173252	0.217	0.138	1
COPG1	0.055190725	1.258133902	-1.098314258	0.029	0.102	1
RP11-67L2.2	0.05521152	1.257970297	2.071610743	0.058	0.021	1
GNPTAB	0.055321724	1.257104295	-0.835279852	0.058	0.144	1
RPAP3	0.055324696	1.257080966	1.77615486	0.087	0.039	1
SPOPL	0.055391431	1.256557414	1.443579521	0.116	0.059	1
ANKRD37	0.055460798	1.25601389	-1.496863635	0.014	0.078	1
RPL26	0.055488099	1.255800156	0.269348921	1	0.996	1
SATB1	0.055503664	1.255678349	-1.233829229	0.043	0.121	1
PAWR	0.055566068	1.255190331	-1.996434644	0	0.051	1
NR2F2	0.055591703	1.254990025	-2.162444596	0	0.051	1
FBXO9	0.055594419	1.254968805	-2.253592484	0	0.051	1
RRM1	0.055594842	1.254965498	-2.253592484	0	0.051	1
SS18	0.055598241	1.254938951	-2.282738829	0	0.051	1
HDAC10	0.055600593	1.25492058	-2.282738829	0	0.051	1
PPARD	0.055603062	1.254901291	-2.311307982	0	0.051	1
TPGS2	0.055603062	1.254901291	-2.339322358	0	0.051	1
PREB	0.055604485	1.254890177	-2.366803094	0	0.051	1
FHL2	0.055604485	1.254890177	-2.521525689	0	0.051	1
NUDCD3	0.055606813	1.254871992	-2.393770142	0	0.051	1
TNPO3	0.055613481	1.254819919	-2.521525689	0	0.051	1
COPA	0.055613936	1.254816367	-0.720270966	0.116	0.22	1
MTX2	0.055614798	1.254809638	-1.411472143	0.014	0.078	1
NFE2L3	0.055626236	1.254720322	-1.808807641	0.014	0.076	1
PILRA	0.055650475	1.254531125	-0.955251209	0.116	0.209	1
MACC1	0.055701146	1.254135866	-1.828707198	0.014	0.076	1
TBC1D5	0.055770374	1.25359644	-1.393770142	0.014	0.078	1
UBAP2L	0.055773765	1.253570037	-1.375848234	0.014	0.078	1
GBF1	0.055874391	1.252787196	1.998547281	0.058	0.021	1
DHRS9	0.056019477	1.251660954	2.107360768	0.058	0.021	1
SLC20A1	0.056103844	1.251007383	-0.914160641	0.072	0.162	1
OSTC	0.056112232	1.250942452	-0.435895617	0.174	0.298	1
FAM13A	0.05614016	1.250726355	1.36111736	0.116	0.059	1
HDDC2	0.056158105	1.250587554	-1.282738829	0.014	0.078	1
ORMDL1	0.056735413	1.24614578	-0.768165656	0.043	0.124	1
PLEKHA2	0.056735813	1.246142716	-0.779363863	0.072	0.161	1
HPCAL1	0.056761743	1.24594428	-0.960810734	0.029	0.102	1
MTMR11	0.056764752	1.245921257	1.673061367	0.072	0.03	1
COA6	0.056795276	1.245687784	-1.414986628	0.043	0.118	1
SACM1L	0.057061067	1.243660112	1.660677642	0.087	0.039	1
MAP3K11	0.057248716	1.242234248	1.36111736	0.13	0.071	1
KRT18	0.057305822	1.241801257	-0.786313003	0.855	0.872	1
TAX1BP1	0.057455091	1.240671484	-0.476825881	0.188	0.315	1
RPS16	0.057856391	1.237648661	0.159638259	1	0.999	1
MRPL20	0.057894274	1.237364391	-0.489189707	0.174	0.293	1
CPEB3	0.058069138	1.236054619	1.606229858	0.058	0.021	1
ATRX	0.058304694	1.234296478	-0.732394525	0.101	0.197	1
GAB2	0.058379424	1.233740193	1.164720148	0.101	0.048	1
RGS1	0.058560023	1.232398764	-0.310930757	0.362	0.522	1
WSB1	0.058583975	1.232221165	-0.474462744	0.275	0.395	1
CCDC66	0.058631533	1.231868754	1.704005074	0.087	0.039	1
CD2AP	0.058924746	1.229702279	-1.058421531	0.029	0.1	1
ARMT1	0.059010258	1.229072488	-1.86770133	0.014	0.075	1
SSBP4	0.059062407	1.228688861	-1.411472143	0.014	0.076	1
MPHOSPH6	0.059118799	1.2282744	-0.886810153	0.043	0.123	1
CD320	0.059251987	1.227297081	-2.031200062	0	0.049	1
MCM7	0.059252062	1.227296529	-2.193471491	0	0.049	1
DDR1	0.059252112	1.227296161	-1.996434644	0	0.049	1
CRYBG3	0.05926223	1.227222007	-2.098314258	0	0.049	1
UBN1	0.059262419	1.227220627	-2.130735736	0	0.049	1
ENC1	0.05926267	1.227218787	-2.065147394	0	0.049	1
PAM	0.059270767	1.227159454	-2.162444596	0	0.049	1
ITCH	0.059270767	1.227159454	-2.162444596	0	0.049	1
BCL7B	0.059279667	1.227094241	-2.193471491	0	0.049	1
ISY1	0.059284639	1.227057821	-2.311307982	0	0.049	1
OASL	0.059286133	1.227046878	-2.339322358	0	0.049	1
MT-TI	0.059286447	1.227044579	-2.366803094	0	0.049	1
HELZ2	0.059287275	1.227038509	-2.393770142	0	0.049	1
ZG16B	0.059288254	1.227031336	-2.569619977	0	0.049	1
LY75	0.05928966	1.227021036	-2.420242353	0	0.049	1
TAP2	0.059299315	1.226950324	-1.098314258	0.029	0.099	1
PIM1	0.059387734	1.226303242	-1.411472143	0.014	0.076	1
MED30	0.05942714	1.22601517	1.533298336	0.13	0.071	1
EEF1D	0.059460814	1.225769153	0.399499838	1	0.973	1
CPSF6	0.059637517	1.224480446	-1.32070668	0.014	0.076	1
ADD3	0.059670994	1.224236724	-1.098314258	0.043	0.12	1
LLGL2	0.059723211	1.223856851	-1.683276759	0.014	0.075	1
SLC11A2	0.060140877	1.220830243	-0.736914722	0.043	0.123	1
RANBP2	0.060173177	1.220597061	-0.611575294	0.058	0.145	1
MIER3	0.060184897	1.220512475	1.486648243	0.058	0.021	1
CD69	0.060356254	1.21927772	-2.076287952	0.014	0.075	1
AMD1	0.06066633	1.217052278	-1.031200062	0.087	0.175	1
GALT	0.060870766	1.215591232	1.40692105	0.072	0.03	1
TLR5	0.060895573	1.21541428	1.928157953	0.101	0.051	1
ATG12	0.060958129	1.214968373	-0.918990559	0.043	0.121	1
NUFIP2	0.061160415	1.213529576	-0.886810153	0.072	0.159	1
KMT2A	0.061228448	1.213046752	-0.661250453	0.014	0.076	1
DDX49	0.061533873	1.21088575	1.47359209	0.087	0.039	1
PHF5A	0.061659952	1.20999682	1.389131737	0.101	0.049	1
ETNK1	0.062022234	1.207452597	-0.816800432	0.072	0.159	1
MUC5B	0.062081719	1.207036268	-2.694165075	0.014	0.073	1
ATP5D	0.062185508	1.206310812	0.112601352	0.957	0.897	1
BTG3	0.062250372	1.205858046	-2.081826135	0.014	0.073	1
RPL15	0.062355345	1.205126311	0.286710672	1	0.997	1
GALNT1	0.062541976	1.203828398	-0.92016875	0.072	0.158	1
GSPT1	0.062749698	1.202388362	-0.563155313	0.072	0.164	1
RPP30	0.062758583	1.202326871	1.613883431	0.101	0.051	1
GLRX2	0.06281032	1.201968996	-1.42895957	0.014	0.075	1
CD300E	0.06291857	1.201221159	-0.97107907	0.072	0.158	1
CASP1	0.062957863	1.200950023	-0.565672793	0.159	0.275	1
STX12	0.063013722	1.200564869	-0.914160641	0.101	0.192	1
TP53I13	0.063074251	1.200147897	-1.357700887	0.014	0.075	1
CTTN	0.06318681	1.19937357	-2.031200062	0	0.048	1
SMC6	0.063187078	1.199371727	-1.996434644	0	0.048	1
THOC1	0.063191676	1.199340126	-2.065147394	0	0.048	1
PHF19	0.063192145	1.199336901	-2.031200062	0	0.048	1
ZNF703	0.063196381	1.199307789	-2.130735736	0	0.048	1
FAM114A1	0.063200457	1.199279784	-2.162444596	0	0.048	1
C1orf131	0.06320362	1.199258045	-2.162444596	0	0.048	1
KIAA1468	0.06320362	1.199258045	-2.162444596	0	0.048	1
LAMB3	0.063204706	1.199250584	-2.446237562	0	0.048	1
VRK1	0.063206717	1.199236767	-2.193471491	0	0.048	1
NDFIP2	0.06320732	1.199232622	-2.22384514	0	0.048	1
MDH2	0.063208906	1.199221723	-0.355089674	0.13	0.233	1
SEH1L	0.063210712	1.199209319	-2.282738829	0	0.048	1
FLYWCH2	0.063212468	1.199197253	-2.282738829	0	0.048	1
DUSP10	0.063215417	1.199176991	-2.22384514	0	0.048	1
SLC25A40	0.06322078	1.199140153	-2.282738829	0	0.048	1
DPEP1	0.063221396	1.199135917	-2.63888264	0	0.048	1
SLC2A1	0.063221879	1.199132602	-2.886810153	0	0.048	1
SELL	0.063310218	1.198526193	1.376224253	0.116	0.061	1
NOL7	0.063374838	1.198083139	-0.750390955	0.043	0.12	1
LEPROT	0.063398302	1.197922373	-0.808807641	0.101	0.196	1
SCN9A	0.063433944	1.197678287	3.098082955	0.029	0.007	1
UBE2J1	0.063473606	1.197406827	-0.598240655	0.043	0.121	1
GNAI3	0.063627914	1.196352316	-0.521525689	0.13	0.236	1
NCKAP5	0.063679355	1.196001341	3.138724939	0.029	0.007	1
IMPDH1	0.063784393	1.195285575	-1.183203156	0.014	0.075	1
ATXN1	0.063957258	1.194110161	-0.97107907	0.043	0.12	1
MAX	0.063986144	1.193914063	-0.700658837	0.058	0.142	1
WWP1	0.064201046	1.192457899	1.451629653	0.174	0.106	1
WASHC3	0.064315277	1.191685855	-1.668629983	0.029	0.094	1
RPA3	0.064455493	1.190740068	-0.871543396	0.072	0.159	1
OSCAR	0.064600453	1.189764439	-1.282738829	0.043	0.116	1
FAM161A	0.064665024	1.189330554	2.77615486	0.029	0.007	1
ANKRD42	0.064665024	1.189330554	2.77615486	0.029	0.007	1
PARD6A	0.064665024	1.189330554	3.098082955	0.029	0.007	1
BCORL1	0.064665024	1.189330554	2.77615486	0.029	0.007	1
ATP6V1E1	0.064841992	1.188143654	-0.589973039	0.101	0.202	1
ATP6V1B2	0.064895455	1.187785717	-0.358917838	0.275	0.398	1
IGKV1-5	0.064915955	1.18764855	2.513120454	0.029	0.007	1
CHST7	0.064915955	1.18764855	2.513120454	0.029	0.007	1
EIF3I	0.06492826	1.187566233	-0.63888264	0.087	0.179	1
THRA	0.065036783	1.186840946	2.468032564	0.043	0.014	1
SRPRA	0.065120884	1.186279715	-0.661250453	0.014	0.075	1
METAP2	0.065134866	1.186186478	-0.603778839	0.087	0.182	1
LIMCH1	0.065164293	1.185990315	2.553762438	0.029	0.007	1
ARL10	0.065164293	1.185990315	2.553762438	0.029	0.007	1
SNAPC4	0.065164293	1.185990315	2.553762438	0.029	0.007	1
AP001258.4	0.065164293	1.185990315	2.553762438	0.029	0.007	1
AP000279.69	0.065164293	1.185990315	2.553762438	0.029	0.007	1
BLVRA	0.065273841	1.18526083	0.800402406	0.275	0.197	1
RNASET2	0.065290051	1.185152991	0.632053634	0.507	0.434	1
PDCD5	0.06534574	1.18478272	-0.585301599	0.072	0.159	1
PPM1L	0.065591168	1.183154635	2.36111736	0.043	0.014	1
TRG-AS1	0.065591168	1.183154635	2.36111736	0.043	0.014	1
MON1A	0.065666411	1.182656722	2.36111736	0.029	0.007	1
KCNE3	0.065686643	1.182522932	-1.044874999	0.029	0.097	1
MYH9	0.065733975	1.182210106	-0.549948911	0.159	0.272	1
RP5-827C21.4	0.065770774	1.181967048	2.486648243	0.043	0.014	1
HSD17B2	0.065770774	1.181967048	2.486648243	0.043	0.014	1
SMIM2-AS1	0.065918984	1.180989492	2.36111736	0.029	0.007	1
NFE2L2	0.066073038	1.179975724	-0.730380994	0.174	0.276	1
P2RY14	0.066147127	1.179489014	2.443579521	0.043	0.014	1
INVS	0.066171453	1.179329327	2.191192359	0.029	0.007	1
LNPEP	0.066311661	1.178410091	-1.247691882	0.043	0.116	1
CTSA	0.06632261	1.178338392	-0.683276759	0.232	0.35	1
CLEC2B	0.066332776	1.178271828	-0.50282109	0.145	0.252	1
GLCE	0.066332959	1.178270631	1.728849145	0.072	0.031	1
SIRT1	0.066343661	1.178200567	1.704005074	0.087	0.041	1
AK9	0.066422972	1.177681699	2.138724939	0.029	0.007	1
C10orf88	0.066422972	1.177681699	2.138724939	0.029	0.007	1
SDR42E2	0.066422972	1.177681699	2.138724939	0.029	0.007	1
CTC-444N24.8	0.066422972	1.177681699	2.138724939	0.029	0.007	1
SLC31A1	0.066441496	1.177560599	-0.790885733	0.072	0.158	1
CRIPT	0.066478631	1.177317933	1.435117942	0.13	0.073	1
DEF6	0.066484548	1.17727928	-1.924284858	0.014	0.072	1
TMEM62	0.066519758	1.17704934	2.468032564	0.043	0.014	1
FBL	0.066557666	1.176801919	-0.909411582	0.072	0.158	1
MITF	0.06667409	1.176042904	-1.942663388	0.014	0.072	1
DCUN1D5	0.066856864	1.174853996	-1.86770133	0.014	0.072	1
MPPE1	0.066887547	1.17465473	-1.357700887	0.014	0.073	1
WNT5B	0.066895318	1.174604279	2.245640143	0.043	0.014	1
ARIH2OS	0.066933387	1.174357201	1.946079861	0.029	0.007	1
RP11-539L10.3	0.066933387	1.174357201	1.946079861	0.029	0.007	1
CAHM	0.066933387	1.174357201	1.946079861	0.029	0.007	1
AC005082.12	0.066933387	1.174357201	1.946079861	0.029	0.007	1
ZSCAN21	0.066933387	1.174357201	1.946079861	0.029	0.007	1
NCR3LG1	0.066933387	1.174357201	1.946079861	0.029	0.007	1
ZC3H12C	0.066933387	1.174357201	1.946079861	0.029	0.007	1
SMURF2	0.06694693	1.174269331	-1.788629759	0.014	0.072	1
DHRSX	0.066947905	1.174263008	-1.86770133	0.014	0.072	1
ENOPH1	0.066952129	1.17423561	-1.747407096	0.014	0.072	1
RBM33	0.067037714	1.173680806	-1.747407096	0.014	0.072	1
MILR1	0.067042916	1.173647103	-1.726345481	0.014	0.072	1
RP11-138A9.1	0.06713009	1.173082772	-1.86770133	0.014	0.072	1
SEC31A	0.067264606	1.172213396	-1.213791476	0.058	0.134	1
MIB1	0.067378542	1.171478394	-1.924284858	0	0.047	1
BET1L	0.067383811	1.171444431	-2.065147394	0	0.047	1
DDX10	0.06738898	1.171411116	-1.996434644	0	0.047	1
CTC-539A10.4	0.067392832	1.171386294	-2.130735736	0	0.047	1
SAV1	0.067407552	1.171291443	-2.311307982	0	0.047	1
KBTBD2	0.067411776	1.171264228	-2.311307982	0	0.047	1
IGHG4	0.0674159	1.17123766	-4.216311468	0	0.047	1
RP11-213H15.3	0.067421442	1.171201962	-2.848336005	0	0.047	1
CCL7	0.06742906	1.171152893	-4.339322358	0	0.047	1
GRIP1	0.067446696	1.171039319	1.77615486	0.029	0.007	1
P2RY6	0.06754018	1.170437784	1.039189266	0.116	0.059	1
RRAS	0.067581346	1.170173161	-1.616162563	0.014	0.072	1
ACIN1	0.067746902	1.169110557	-0.871543396	0.029	0.096	1
ERBB3	0.067759775	1.169028044	-1.63888264	0.014	0.072	1
MAP3K3	0.067778932	1.168905279	1.673061367	0.072	0.031	1
PRMT6	0.067842427	1.168498626	2.039189266	0.043	0.014	1
AC069513.3	0.06804039	1.167233204	-0.808807641	0.029	0.096	1
OCEL1	0.068218989	1.16609472	1.065661477	0.101	0.049	1
GSKIP	0.068271614	1.165759831	-1.053920139	0.014	0.073	1
DEK	0.06829234	1.165628007	-0.197613599	0.188	0.307	1
GNL1	0.068298888	1.165586368	1.717261171	0.072	0.031	1
FGD4	0.068385279	1.16503738	-0.992519594	0.072	0.154	1
ANXA5	0.068406258	1.164904163	-0.439113127	0.435	0.561	1
URAD	0.068410907	1.164874654	1.875690533	0.043	0.014	1
WASF2	0.068491478	1.164363463	0.931433085	0.29	0.217	1
OTUD1	0.068505753	1.164272956	-1.238795482	0.072	0.151	1
SLF1	0.068609393	1.163616425	1.946079861	0.043	0.014	1
MSL3	0.068646538	1.163381359	1.36111736	0.13	0.073	1
CCNY	0.068731441	1.16284455	1.513120454	0.13	0.073	1
CCDC144A	0.068797055	1.162430151	1.982605737	0.043	0.014	1
DENND3	0.068941441	1.161519646	-0.853895531	0.043	0.118	1
CCT4	0.068952968	1.161447034	-0.363248197	0.145	0.255	1
CYB5R3	0.069130585	1.160329769	-0.446237562	0.043	0.12	1
ZNF511	0.069153735	1.16018436	-1.253592484	0.029	0.094	1
TSPAN3	0.069177807	1.160033212	-0.65954211	0.087	0.175	1
SPINK1	0.069247737	1.159594412	-2.14138298	0.014	0.072	1
ARSB	0.069300409	1.159264204	1.553762438	0.087	0.041	1
SACS	0.069378274	1.158776508	1.875690533	0.043	0.014	1
AXL	0.069378778	1.158773355	0.832738388	0.232	0.158	1
SSR3	0.069391229	1.158695422	-0.380036031	0.275	0.403	1
GM2A	0.069425004	1.15848409	-0.904566624	0.159	0.25	1
SUSD6	0.069554322	1.157675876	0.675550919	0.246	0.166	1
UFD1L	0.069669906	1.156954773	-1.211772308	0.043	0.114	1
VPS9D1	0.069963187	1.155130416	1.77615486	0.043	0.014	1
SP4	0.070158257	1.153921211	1.683045455	0.043	0.014	1
CKS2	0.070160312	1.153908488	-0.95046879	0.043	0.117	1
SPCS3	0.070166731	1.153868754	-0.48881735	0.203	0.319	1
ANKRD28	0.070222568	1.153523292	-2.339322358	0.014	0.071	1
RP11-386I14.4	0.07033415	1.152833756	-1.581397145	0.029	0.093	1
MXI1	0.07037544	1.152578877	1.635292324	0.087	0.041	1
NDUFAF3	0.070430443	1.15223958	-0.559448172	0.087	0.175	1
TUBA1C	0.07064655	1.15090904	-0.685024421	0.188	0.289	1
CORO1B	0.070648652	1.150896117	-0.490631681	0.101	0.2	1
NADK	0.070679425	1.150706994	-1.065147394	0.043	0.116	1
GPBP1	0.07067965	1.150705608	-1.154582478	0.072	0.151	1
NOTCH2	0.070711102	1.150512396	-1.886810153	0.014	0.071	1
RAPGEF6	0.070742653	1.150318657	1.660677642	0.043	0.014	1
PSMD4	0.070771109	1.150144	-0.4897392	0.087	0.179	1
TUBGCP2	0.071149937	1.147825482	-1.076287952	0.043	0.116	1
LYAR	0.071207862	1.147472052	-1.808807641	0.014	0.071	1
C1orf43	0.071279564	1.147034964	-0.540420001	0.116	0.219	1
PDE9A	0.071337676	1.146681045	1.553762438	0.043	0.014	1
NPLOC4	0.071501542	1.145684594	-1.726345481	0.014	0.071	1
GPCPD1	0.07151105	1.145626845	-0.844786938	0.087	0.173	1
CALCOCO1	0.071578262	1.145218849	1.611095613	0.087	0.041	1
WDR20	0.071651958	1.144771937	1.901685742	0.058	0.023	1
CHCHD3	0.071791903	1.143924534	-1.683276759	0.014	0.071	1
XPNPEP1	0.0717927	1.143919713	-1.70497183	0.014	0.071	1
EHF	0.07185041	1.143570752	-1.808807641	0	0.045	1
C9orf152	0.071862252	1.143499179	-1.924284858	0	0.045	1
FAM108C1	0.071862252	1.143499179	-1.924284858	0	0.045	1
ALAS1	0.071867469	1.14346765	-1.960810734	0	0.045	1
ARHGAP32	0.071867775	1.1434658	-1.924284858	0	0.045	1
RUVBL1	0.071872442	1.143437602	-2.031200062	0	0.045	1
XRCC4	0.071876802	1.143411254	-2.098314258	0	0.045	1
USP6NL	0.071876802	1.143411254	-2.065147394	0	0.045	1
SLC35A2	0.071880275	1.143390269	-2.065147394	0	0.045	1
PLA2G2A	0.071883503	1.14337077	-3.471772654	0.014	0.071	1
CYP3A5	0.071884146	1.143366881	-2.22384514	0	0.045	1
HDAC3	0.071884835	1.143362722	-2.22384514	0	0.045	1
DHFR	0.071888813	1.143338689	-2.162444596	0	0.045	1
SLC35F5	0.071888966	1.143337764	-2.098314258	0	0.045	1
CDCA7	0.071890343	1.143329445	-2.22384514	0	0.045	1
C1orf52	0.07189071	1.143327227	-2.193471491	0	0.045	1
CREB3L1	0.071891261	1.1433239	-2.366803094	0	0.045	1
BCL6	0.07189172	1.143321127	-2.282738829	0	0.045	1
RBM12B	0.071892179	1.143318354	-2.130735736	0	0.045	1
SPRYD7	0.071893326	1.143311422	-2.311307982	0	0.045	1
UBR3	0.071895162	1.143300331	-2.311307982	0	0.045	1
CC2D1A	0.071997225	1.142684242	1.468032564	0.072	0.031	1
BZW2	0.072025396	1.142514347	-0.840516501	0.029	0.094	1
FPR1	0.072091334	1.142116937	-0.611915592	0.159	0.268	1
BCL2L1	0.072206712	1.141422431	-1.48437269	0.043	0.111	1
CCDC47	0.072315863	1.140766426	-0.784560095	0.087	0.173	1
BRF1	0.072340808	1.140616648	1.435117942	0.043	0.014	1
PTBP3	0.072364328	1.140475469	-0.415605943	0.116	0.213	1
HDLBP	0.072375519	1.140408307	-0.741693445	0.087	0.173	1
RARRES2	0.072538931	1.139428848	1.36111736	0.043	0.014	1
ARIH1	0.072612428	1.138989044	-1.031200062	0.014	0.072	1
DNAJB9	0.072646923	1.138782774	1.003565356	0.13	0.071	1
ZRANB1	0.072697481	1.138480636	1.47359209	0.087	0.041	1
ROCK2	0.072789726	1.137929914	-0.446237562	0.029	0.094	1
SCP2	0.072799521	1.13787148	-0.542334151	0.188	0.303	1
SPG11	0.07280533	1.137836823	1.171292802	0.13	0.072	1
SF3B1	0.072912212	1.137199725	-0.432733297	0.145	0.254	1
BACH1	0.07301478	1.136589221	-0.602356764	0.058	0.138	1
FPR3	0.07308616	1.136164856	-0.722650997	0.319	0.408	1
SNX5	0.073409703	1.134246534	0.880685443	0.232	0.159	1
TBC1D12	0.073416771	1.134204722	1.36111736	0.072	0.031	1
ATP6V0D2	0.073441869	1.13405628	1.901685742	0.058	0.023	1
BACE2	0.073501972	1.133701008	-1.545773235	0.029	0.092	1
WBP1L	0.073549637	1.133419464	1.576846052	0.116	0.063	1
ZDHHC14	0.073610929	1.1330577	1.717261171	0.058	0.023	1
AKAP11	0.073676535	1.132670805	-1.446237562	0.029	0.092	1
CLTB	0.07388472	1.131445366	-0.881739163	0.116	0.206	1
C19orf70	0.073910815	1.131292012	-0.339322358	0.174	0.289	1
PPP1R10	0.07411741	1.130079764	-0.808807641	0.043	0.116	1
SNX9	0.074150735	1.129884542	-1.08734314	0.043	0.114	1
SUGP2	0.074178704	1.129720759	-1.178041451	0.029	0.093	1
PIGT	0.074218537	1.129487612	-0.709271967	0.072	0.155	1
LTA4H	0.0743866	1.128505291	-0.909986475	0.087	0.172	1
FERMT3	0.074397618	1.128440969	-0.837152267	0.13	0.221	1
UBE2L3	0.07442018	1.128309282	-0.347227556	0.174	0.281	1
HDAC8	0.074436872	1.128211888	1.709040664	0.058	0.023	1
PGAM1	0.074490296	1.1279003	-0.551106679	0.232	0.346	1
ANP32A	0.074563829	1.127471797	-0.483712267	0.13	0.236	1
UCHL3	0.074762406	1.126316729	-0.707362377	0.058	0.134	1
WDFY3	0.074887482	1.125590772	-1.960810734	0.014	0.069	1
NUDT15	0.075093469	1.124397834	1.698152348	0.058	0.023	1
CH507-513H4.1	0.075104139	1.124336128	1.583509782	0.058	0.023	1
MAP2K1	0.075152072	1.124059044	-0.554490452	0.072	0.158	1
CCL20	0.075206199	1.123746363	-2.831339854	0.058	0.131	1
COMMD2	0.075635138	1.121276395	-1.848336005	0.014	0.069	1
PSMC4	0.075817825	1.120228679	-0.908343315	0.058	0.134	1
BST2	0.075870855	1.119925023	0.452540388	0.507	0.422	1
RRN3	0.075938252	1.119539406	1.553762438	0.058	0.023	1
HNRNPD	0.075942041	1.119517734	-0.378730742	0.159	0.275	1
TRMT10C	0.075954867	1.119444392	-1.70497183	0.014	0.069	1
PSMC3	0.076090865	1.118667479	-0.996434644	0.072	0.15	1
ZNF593	0.076150086	1.118329601	-1.008116449	0.043	0.114	1
BLOC1S1	0.076236582	1.117836582	-0.347705269	0.406	0.53	1
CD53	0.076255882	1.117726652	-0.510902775	0.391	0.508	1
SCOC	0.076396837	1.116924625	-1.683276759	0.029	0.09	1
STX18	0.076457026	1.116582601	1.41358478	0.058	0.023	1
PPFIA1	0.0764691	1.11651402	-1.59307895	0.014	0.069	1
CRKL	0.076654294	1.115463514	-1.886810153	0	0.044	1
PARM1	0.076659445	1.115434328	-1.960810734	0	0.044	1
HN1L	0.076668276	1.1153843	-1.996434644	0	0.044	1
KDM1A	0.076671956	1.115363457	-2.031200062	0	0.044	1
TSR1	0.076672414	1.115360863	-2.065147394	0	0.044	1
POF1B	0.076675734	1.115342058	-2.098314258	0	0.044	1
VPS45	0.076679152	1.115322699	-2.193471491	0	0.044	1
NADSYN1	0.076679168	1.115322606	-2.162444596	0	0.044	1
DUSP11	0.076680542	1.115314826	-2.065147394	0	0.044	1
CADM1	0.076681769	1.115307879	-2.162444596	0	0.044	1
RP11-701P16.5	0.076686495	1.115281112	-2.496863635	0	0.044	1
HIST2H2AA3	0.076687509	1.115275369	-2.339322358	0	0.044	1
PRKAR1A	0.076905875	1.114040484	-0.549467719	0.174	0.282	1
GADD45GIP1	0.077005435	1.113478622	-0.527851327	0.188	0.293	1
CCDC90B	0.077108867	1.112895677	1.503136365	0.145	0.087	1
NRBP1	0.077150155	1.112663194	-1.60850899	0.029	0.09	1
ERBIN	0.077181245	1.112488223	-0.647056571	0.072	0.154	1
OGFRL1	0.077402182	1.111246796	0.721707076	0.275	0.202	1
DPM3	0.077419519	1.111149534	-0.915007045	0.058	0.133	1
NUS1	0.07745451	1.110953291	-1.253592484	0.029	0.092	1
ROMO1	0.077519445	1.110589348	-0.63587389	0.232	0.333	1
SF3A3	0.077525151	1.110557378	-1.561714779	0.029	0.09	1
NDUFA9	0.077619076	1.110031532	-0.757823712	0.058	0.134	1
MBNL1	0.077654436	1.10983373	-0.195275988	0.174	0.292	1
DUSP4	0.077715675	1.109491375	-1.137133507	0.029	0.093	1
TSSC1	0.078169838	1.106960789	1.302223671	0.058	0.023	1
AK3	0.07840144	1.105675959	-1.22384514	0.029	0.092	1
HSP90AB1	0.078549495	1.104856602	-0.243371764	0.971	0.989	1
APRT	0.07865496	1.104273883	0.482340401	0.507	0.422	1
TRMT10A	0.078866356	1.103108227	1.245640143	0.058	0.023	1
WAPL	0.078872407	1.103074907	-1.199597594	0.043	0.111	1
MOB1A	0.078899064	1.102928152	-0.514950312	0.29	0.402	1
HSPH1	0.079267397	1.100905402	-1.011436807	0.116	0.2	1
YTHDC2	0.079286408	1.100801257	1.138724939	0.087	0.041	1
[truncated: 8,841 more rows]
