# Supplementary material for: scRNAseq and High-Throughput Spatial Analysis of Tumor and Normal Microenvironment in Solid Tumors Reveal a Possible Origin of Circulating Tumor Hybrid Cells
Source: Cancers (Basel). 2024 Apr 8;16(7):1444. doi: 10.3390/cancers16071444 (PMC11010995; doi:10.3390/cancers16071444)
Supplement: Supplementary file 1 [file cancers-16-01444-s001.zip › Table S4.xlsx]

## Sheet: Table 5
Table S5	Percentage THC and clinical data on each patient (clinical data as reported in Pelka et al)
PatientBarcode	%THC	Histologic_Grade	Stage_main	Node Status	Metastasis stage (on resection specimen path report)	Diagnosis To Last Access or Death (Days)	Status
C103	0.07	low	I	Nneg	not entered (Mx)	1043	0
C104	0.07	low	II	Nneg	not entered (Mx)	1055	0
C105	0.06	low	III	Npos	not entered (Mx)	1033	0
C106	0.05	low	II	Nneg	not entered (Mx)	1018	0
C107	0.13	low	III	Npos	not entered (Mx)	1040	0
C109	0.24	low	II	Nneg	not entered (Mx)	1533	0
C110	0.62	high	III	Npos	not entered (Mx)	993	0
C111	0.2	low	II	Nneg	not entered (Mx)	1479	0
C112	0.2	low	II	Nneg	not entered (Mx)	1534	0
C113	0.02	low	III	Npos	not entered (Mx)	960	0
C114	0.11	low	III	Npos	not entered (Mx)	977	0
C115	0.38	low	II	Nneg	not entered (Mx)	956	0
C116	0.06	low	II	Nneg	not entered (Mx)	1445	0
C118	0.2	low	I	Nneg	not entered (Mx)	104	1
C119	0	high	III	Npos	not entered (Mx)	1379	0
C122	0.09	low	II	Nneg	not entered (Mx)	348	1
C123	0.14	low	II	Nneg	not entered (Mx)	824	0
C124	0.56	high	III	Npos	not entered (Mx)	1353	0
C125	0.23	low	III	Npos	not entered (Mx)	789	0
C126	1.83	low	II	Nneg	not entered (Mx)	815	0
C129	0.29	low	II	Nneg	not entered (Mx)	783	0
C130	0.33	low	III	Npos	not entered (Mx)	782	0
C132	0.11	high	II	Nneg	not entered (Mx)	748	0
C133	0.17	low	II	Nneg	not entered (Mx)	1290	0
C134	0.2	low	III	Npos	not entered (Mx)	1553	0
C135	0.2	low	I	Nneg	not entered (Mx)	710	0
C136	0.09	low	II	Nneg	not entered (Mx)	691	0
C137	0.42	high	III	Npos	not entered (Mx)	692	0
C138	0.29	low	II	Nneg	not entered (Mx)	1192	0
C139	0.3	low	II	Nneg	not entered (Mx)	636	0
C140	0.18	low	III	Npos	not entered (Mx)	633	0
C142	0.13	low	III	Npos	not entered (Mx)	598	0
C143	0.18	low	II	Nneg	not entered (Mx)	567	0
C144	0.13	low	II	Nneg	not entered (Mx)	137	1
C145	0.26	high	IV	Npos	pM1c (Metastases the peritoneal surface, alone or with other site or organ metastases): Sites involved: Liver and peritoneum.	488	0
C146	0.49	low	II	Nneg	not entered (Mx)	473	0
C147	0.52	low	III	Npos	not entered (Mx)	473	0
C149	0.05	low	III	Npos	not entered (Mx)	406	0
C150	0.09	low	II	Nneg	not entered (Mx)	417	0
C151	0.25	high	II	Nneg	not entered (Mx)	937	0
C152	0.34	low	I	Nneg	not entered (Mx)	889	0
C153	0.39	low	III	Npos	not entered (Mx)	354	0
C154	0	low	III	Npos	not entered (Mx)	321	0
C155	0.1	low	IV	Npos	M1a	821	0
C156	0.08	low	II	Nneg	not entered (Mx)	314	0
C157	0.28	low	III	Npos	not entered (Mx)	815	0
C158	0.17	low	II	Nneg	not entered (Mx)	298	0
C159	0.04	high	III	Npos	not entered (Mx)	308	0
C160	0.16	high	III	Npos	not entered (Mx)	276	0
C161	0.05	low	II	Nneg	not entered (Mx)	258	0
C162	0.39	low	III	Npos	not entered (Mx)	783	0
C163	0.04	high	II	Nneg	not entered (Mx)	255	0
C164	0.03	low	II	Nneg	not entered (Mx)	242	0
C165	0.64	high	IV	Npos	M1c	764	0
C166	0.13	low	III	Npos	not entered (Mx)	776	0
C167	0.14	high	II	Nneg	not entered (Mx)	202	0
C168	0.08	low	I	Nneg	not entered (Mx)	181	0
C169	0.04	low	III	Npos	not entered (Mx)	199	0
C170	0.21	low	II	Nneg	not entered (Mx)	658	0
C171	0.03	low	I	Nneg	not entered (Mx)	123	0
C172	0.46	low	II	Nneg	not entered (Mx)	619	0
C173	0.23	high	III	Npos	not entered (Mx)	658	0
