# Supplementary material for: scRNAseq and High-Throughput Spatial Analysis of Tumor and Normal Microenvironment in Solid Tumors Reveal a Possible Origin of Circulating Tumor Hybrid Cells
Source: Cancers (Basel). 2024 Apr 8;16(7):1444. doi: 10.3390/cancers16071444 (PMC11010995; doi:10.3390/cancers16071444)
Supplement: Supplementary file 1 [file cancers-16-01444-s001.zip › Table S5.txt]

Supplemental Table 5: Differential gene expression analysis betweeen THC and NHC in spatial colon cancer data
Genes	p_val	avg_log2FC	Normal	Tumor	p_val_adj
CXCL14	0	-6.67464356	0.806	0.022	0
CTSB	0	1.568804488	0.881	0.995	0
RRM2	0	3.897328787	0.055	0.554	0
PIGR	0	-1.377597742	0.971	0.492	0
SERPINA1	0	2.932806894	0.151	0.661	0
CHP2	0	-6.917783101	0.376	0.004	0
BMP5	0	-6.19109249	0.347	0.006	0
SELENBP1	0	-3.098309576	0.381	0.063	0
PDGFRA	0	-3.383034928	0.358	0.051	0
CLCA1	0	-5.866153663	0.303	0.009	0
ABCA8	0	-5.411522149	0.29	0.011	0
FABP2	0	-4.53345462	0.269	0.015	0
CLCA4	0	-5.42682601	0.249	0.007	0
CA4	0	-5.987438212	0.245	0.005	0
SLC26A2	0	-3.952313993	0.553	0.065	0
DNASE1L3	0	-6.989143688	0.614	0.012	0
HHLA2	0	-5.384900563	0.31	0.01	0
CEACAM7	0	-6.448417014	0.359	0.007	0
MS4A12	0	-5.740867908	0.242	0.006	0
SLC26A3	0	-8.29517512	0.537	0.004	0
CA1	0	-7.609549841	0.455	0.004	0
NXPE4	2.60E-298	-5.823182997	0.208	0.004	1.10E-295
CDHR5	1.10E-294	-4.242772746	0.251	0.017	4.68E-292
ANPEP	3.97E-288	-2.093594686	0.623	0.243	1.69E-285
SLC12A2	2.32E-287	2.795763997	0.172	0.622	9.87E-285
UGT2B17	1.43E-278	-5.362385057	0.202	0.006	6.08E-276
MUC12	3.47E-274	-2.236340779	0.421	0.09	1.48E-271
HMGB2	5.88E-272	1.794049226	0.349	0.753	2.50E-269
APOE	2.16E-261	2.000635509	0.437	0.751	9.17E-259
TMIGD1	3.17E-261	-5.353223838	0.191	0.006	1.35E-258
C2orf88	4.03E-258	-3.624488526	0.248	0.022	1.71E-255
NID1	2.22E-256	-2.470265271	0.413	0.097	9.45E-254
HHIP	6.41E-249	-5.804422663	0.176	0.004	2.72E-246
CES2	1.79E-239	-2.365605782	0.409	0.103	7.59E-237
SOX9	6.46E-238	4.158759436	0.034	0.433	2.74E-235
CCL11	8.63E-238	-4.267902317	0.226	0.02	3.67E-235
ADH1C	3.29E-237	-4.871960994	0.183	0.007	1.40E-234
CD36	3.03E-236	-2.024772094	0.498	0.163	1.29E-233
MAF	2.08E-233	-1.511074227	0.77	0.481	8.86E-231
CD79A	2.10E-221	-3.05295182	0.274	0.042	8.93E-219
AQP8	2.90E-219	-4.976993712	0.166	0.006	1.23E-216
SOX4	3.54E-217	2.292953854	0.195	0.58	1.50E-214
TYMS	8.80E-211	2.221984266	0.164	0.553	3.74E-208
SULT1B1	1.85E-202	-3.302644928	0.224	0.027	7.87E-200
CEACAM1	5.48E-202	-2.61853642	0.31	0.065	2.33E-199
GUCA2B	1.03E-198	-5.816461913	0.141	0.003	4.39E-196
CTNNB1	2.61E-197	1.2571698	0.459	0.774	1.11E-194
STMN1	4.18E-192	1.733509663	0.252	0.612	1.78E-189
CDCA7	5.92E-190	3.240848862	0.056	0.406	2.52E-187
AQP1	5.94E-190	4.067663704	0.034	0.376	2.52E-187
CEACAM5	5.32E-182	-1.522319679	0.535	0.221	2.26E-179
TNFRSF17	7.82E-179	-3.517747565	0.19	0.021	3.32E-176
TUBA1A	3.17E-177	0.770349165	0.85	0.96	1.35E-174
CA7	1.30E-165	-4.594868547	0.138	0.007	5.53E-163
CFTR	1.76E-165	-3.851121603	0.158	0.013	7.49E-163
MS4A7	7.17E-159	-1.254881781	0.773	0.574	3.05E-156
SDCBP2	6.91E-149	-3.058805837	0.182	0.026	2.93E-146
FRZB	3.52E-146	-2.839151598	0.2	0.034	1.50E-143
PCLAF	6.89E-143	2.752683451	0.061	0.352	2.93E-140
FERMT1	1.29E-142	2.423580782	0.093	0.391	5.49E-140
UGT2A3	2.82E-142	-3.935749647	0.128	0.009	1.20E-139
PPP1R1B	2.00E-141	1.956517175	0.123	0.433	8.48E-139
C1QBP	1.24E-135	1.241767556	0.366	0.654	5.25E-133
ADAM28	2.63E-135	-1.70761427	0.406	0.162	1.12E-132
TNXB	9.91E-135	-3.243010481	0.172	0.026	4.21E-132
C1QC	2.07E-132	-1.153417484	0.736	0.537	8.80E-130
TOP2A	2.24E-132	3.012385417	0.043	0.312	9.54E-130
EPHB3	1.58E-129	3.595000927	0.032	0.289	6.73E-127
CD177	2.83E-122	-3.326398166	0.124	0.012	1.20E-119
SMOC2	3.89E-120	3.650135238	0.023	0.263	1.65E-117
ZEB2	1.54E-119	-0.921353643	0.765	0.548	6.56E-117
AKR1C3	1.18E-109	-3.60446694	0.109	0.01	5.03E-107
TUBB	2.15E-105	0.798064574	0.524	0.765	9.15E-103
TCF21	4.57E-105	-3.446301108	0.113	0.012	1.94E-102
SOX6	3.34E-104	-3.836869727	0.098	0.008	1.42E-101
NRG1	1.26E-103	-3.433810163	0.122	0.016	5.35E-101
TK1	7.87E-102	2.224699414	0.076	0.313	3.35E-99
MKI67	9.50E-102	2.089116813	0.067	0.304	4.04E-99
BMP4	1.13E-100	-2.117557212	0.223	0.064	4.78E-98
F3	2.27E-97	-2.323698598	0.209	0.059	9.64E-95
WNT5B	3.04E-97	-3.136182315	0.108	0.012	1.29E-94
GUCA2A	5.64E-97	-5.941030381	0.068	0.001	2.40E-94
NUSAP1	2.54E-95	2.500157082	0.048	0.263	1.08E-92
PTTG1	4.53E-94	3.267316508	0.027	0.228	1.93E-91
S100P	6.17E-93	3.747644262	0.016	0.208	2.62E-90
NRXN1	3.08E-86	-3.682063345	0.101	0.013	1.31E-83
EPCAM	1.81E-85	0.77777297	1	0.977	7.68E-83
BCAS1	2.14E-85	-4.365001006	0.071	0.004	9.09E-83
LAMA2	2.86E-84	-2.544707028	0.13	0.025	1.21E-81
LYVE1	3.92E-84	-4.501266696	0.099	0.013	1.67E-81
UBE2C	4.53E-81	3.079572654	0.025	0.203	1.92E-78
SFRP2	5.65E-79	2.028088118	0.041	0.229	2.40E-76
LGR5	1.58E-78	3.536268172	0.016	0.184	6.72E-76
RPS4Y1	3.31E-78	7.493757094	0	0.154	1.41E-75
REG4	1.24E-75	2.443031715	0.035	0.211	5.28E-73
CXCL10	7.41E-75	2.807881038	0.084	0.273	3.15E-72
CLU	1.35E-72	-2.897668999	0.118	0.024	5.73E-70
CEACAM6	2.88E-72	-1.81582308	0.182	0.056	1.22E-69
CCL4	1.47E-70	2.608159283	0.055	0.23	6.24E-68
IFI27	1.96E-70	-1.367205276	0.263	0.107	8.32E-68
SOCS3	6.01E-70	1.762993315	0.079	0.266	2.55E-67
CDKN2B	4.84E-69	-2.022399342	0.128	0.03	2.06E-66
CREB3L1	5.20E-69	1.900646415	0.081	0.263	2.21E-66
THBS2	3.92E-65	3.545641725	0.018	0.162	1.67E-62
GREM1	5.82E-65	1.960777425	0.059	0.228	2.47E-62
MYH14	8.65E-64	-1.559799039	0.201	0.073	3.67E-61
C1QA	5.33E-63	-0.803383594	0.617	0.449	2.27E-60
HEPACAM2	4.17E-61	-3.106266737	0.07	0.008	1.77E-58
FCER2	6.52E-60	-3.42640155	0.062	0.006	2.77E-57
SOD3	7.93E-60	-1.60979984	0.187	0.067	3.37E-57
COL17A1	2.93E-59	-2.514637084	0.089	0.016	1.25E-56
GATA2	7.61E-58	2.864885952	0.023	0.158	3.23E-55
RNASE1	2.29E-57	0.67348903	0.674	0.799	9.72E-55
CXCL11	1.19E-55	3.99793261	0.015	0.139	5.07E-53
LRMP	3.26E-55	-1.559129575	0.166	0.058	1.38E-52
SFRP4	1.56E-54	3.674701418	0.019	0.144	6.64E-52
CXCR2	2.85E-50	-2.080024047	0.107	0.028	1.21E-47
PBK	2.02E-48	3.583897117	0.01	0.117	8.57E-46
CD83	3.12E-47	1.201989173	0.103	0.255	1.33E-44
INHBA	2.20E-45	4.618510872	0.005	0.102	9.36E-43
KLRB1	2.04E-44	-1.563816886	0.164	0.065	8.67E-42
CLEC9A	1.34E-43	-3.54822283	0.044	0.004	5.69E-41
MLPH	5.71E-43	2.877824543	0.018	0.121	2.43E-40
PLVAP	1.49E-42	-1.269300589	0.22	0.104	6.35E-40
SEC11C	3.37E-42	-0.97894925	0.466	0.332	1.43E-39
HAVCR2	1.49E-41	0.754801861	0.314	0.48	6.35E-39
CXCR4	1.67E-41	1.152447827	0.173	0.322	7.09E-39
NOVA1	1.57E-40	-2.614028553	0.054	0.008	6.67E-38
INSM1	3.24E-40	2.990035401	0.016	0.112	1.38E-37
CXCL13	8.82E-40	3.994504547	0.01	0.101	3.75E-37
IGFBP7	1.36E-39	-0.154720721	0.718	0.505	5.76E-37
C7	1.75E-39	-3.146166404	0.056	0.009	7.42E-37
SPIB	1.77E-39	-2.135133464	0.071	0.016	7.52E-37
FKBP11	1.80E-36	-1.145687977	0.252	0.14	7.65E-34
RUNX1T1	4.41E-36	-1.723895427	0.103	0.034	1.88E-33
SFXN1	3.17E-35	1.175049073	0.114	0.24	1.35E-32
IRF8	1.02E-34	-0.889792357	0.378	0.253	4.34E-32
ANK2	3.26E-34	-2.641518641	0.05	0.009	1.39E-31
CPA3	6.09E-34	-2.226173301	0.075	0.02	2.59E-31
FZD7	1.66E-33	-1.313799924	0.139	0.059	7.05E-31
GIMAP7	5.00E-33	-1.027811364	0.222	0.118	2.13E-30
ID2	1.75E-32	0.72677448	0.274	0.415	7.44E-30
SLC6A8	1.65E-31	-1.741149491	0.079	0.024	7.03E-29
COL11A1	2.80E-31	3.84445236	0.007	0.077	1.19E-28
CDH19	6.64E-31	-3.120267416	0.039	0.006	2.82E-28
LILRA4	6.52E-30	-2.600489084	0.038	0.006	2.77E-27
DMBT1	1.12E-29	-0.687831067	0.191	0.097	4.75E-27
CHGA	1.65E-29	-3.612928519	0.03	0.003	7.03E-27
KIT	3.79E-29	-2.715908167	0.044	0.008	1.61E-26
IFITM1	1.13E-27	-0.657956775	0.312	0.197	4.79E-25
PAPLN	5.85E-27	-1.424850861	0.112	0.047	2.49E-24
ASCL2	7.63E-27	1.544892078	0.042	0.126	3.24E-24
HRCT1	9.39E-27	-2.801733576	0.031	0.004	3.99E-24
RNF43	9.46E-27	2.226544146	0.018	0.088	4.02E-24
BEST4	1.24E-26	-2.484582621	0.039	0.007	5.29E-24
LAG3	4.55E-26	-1.12603436	0.118	0.051	1.93E-23
LCN2	4.97E-26	-3.022895029	0.03	0.004	2.11E-23
OTOP2	1.60E-24	-3.664561287	0.022	0.002	6.80E-22
GPRIN3	3.29E-24	0.766232607	0.144	0.254	1.40E-21
TNFSF13B	4.42E-24	0.890859367	0.135	0.239	1.88E-21
TNFRSF25	6.39E-23	-1.720876432	0.078	0.029	2.71E-20
DOCK10	3.95E-22	-0.655596817	0.362	0.261	1.68E-19
EGFR	1.09E-21	0.900396993	0.133	0.229	4.62E-19
KRTCAP3	1.29E-21	1.388215744	0.041	0.113	5.46E-19
SIT1	1.51E-21	-1.514056815	0.071	0.026	6.41E-19
GZMB	2.40E-21	3.525146326	0.006	0.055	1.02E-18
NOTCH3	2.94E-21	1.330163771	0.046	0.118	1.25E-18
LGALS2	3.78E-21	-1.69133428	0.076	0.03	1.61E-18
CDH1	7.21E-21	0.688912348	0.355	0.445	3.07E-18
TIGIT	1.74E-20	2.277411767	0.018	0.074	7.41E-18
CTLA4	1.92E-20	2.218290742	0.018	0.074	8.14E-18
GPX2	2.55E-20	0.840065802	0.13	0.223	1.08E-17
RORA	5.31E-20	-1.113237712	0.106	0.05	2.26E-17
TKT	1.04E-19	0.6205221	0.192	0.295	4.42E-17
ACTA2	1.87E-19	-0.50379697	0.29	0.193	7.93E-17
GPRC5C	3.58E-19	-2.195076004	0.032	0.007	1.52E-16
CXCL2	3.83E-19	1.450557202	0.043	0.109	1.63E-16
GREM2	4.16E-19	-3.247164515	0.02	0.002	1.77E-16
DERL3	4.48E-18	-1.551097298	0.055	0.019	1.90E-15
PLPP2	1.03E-17	2.10181554	0.015	0.063	4.37E-15
OLFM4	2.21E-17	-1.540284923	0.056	0.021	9.39E-15
IL4I1	2.87E-17	2.735661333	0.007	0.049	1.22E-14
CCL5	3.06E-17	0.98403232	0.102	0.18	1.30E-14
ETS1	3.52E-17	-0.504742247	0.273	0.185	1.49E-14
HES6	1.63E-16	2.752456576	0.006	0.045	6.92E-14
RGS5	2.00E-16	-0.441193578	0.211	0.135	8.50E-14
CMBL	2.98E-16	0.533772469	0.233	0.327	1.27E-13
CD40LG	3.24E-16	-2.492756553	0.024	0.004	1.37E-13
IL1B	8.25E-16	0.859079766	0.027	0.078	3.50E-13
CDK6	1.30E-15	0.742312019	0.111	0.187	5.51E-13
ADRA2A	1.50E-15	-1.741564357	0.035	0.01	6.38E-13
SELENOM	5.46E-15	-1.150510452	0.073	0.033	2.32E-12
PROX1	1.08E-14	1.305246683	0.034	0.084	4.60E-12
NPNT	9.97E-14	-1.004191384	0.195	0.134	4.24E-11
CADM2	1.85E-13	-2.048527341	0.023	0.005	7.87E-11
ANXA1	2.16E-13	-0.433790731	0.475	0.405	9.17E-11
IL17RB	2.46E-13	1.356909174	0.025	0.068	1.05E-10
IDO1	4.10E-13	1.022762931	0.038	0.087	1.74E-10
FOXP3	6.63E-13	2.54188959	0.007	0.039	2.82E-10
GNPTAB	7.63E-13	0.365391935	0.398	0.478	3.24E-10
RUNX1	9.32E-13	0.485789116	0.246	0.328	3.96E-10
PRF1	9.89E-13	1.454131084	0.022	0.062	4.20E-10
CXCL3	1.06E-12	1.462036282	0.023	0.064	4.50E-10
CTSG	1.42E-12	-2.490531888	0.022	0.005	6.06E-10
CYBB	1.43E-12	0.314005382	0.754	0.799	6.08E-10
ITLN1	1.65E-12	-1.780038505	0.037	0.013	7.03E-10
MAOB	1.83E-12	1.778382208	0.015	0.051	7.76E-10
BRCA2	3.30E-12	1.131653077	0.036	0.081	1.40E-09
IL7R	4.20E-12	0.327852218	0.16	0.235	1.79E-09
NKG7	5.09E-12	1.658671823	0.021	0.059	2.16E-09
GCG	5.21E-12	-2.612928519	0.019	0.004	2.21E-09
STXBP6	5.83E-12	1.300673294	0.03	0.072	2.48E-09
ALDH1B1	7.41E-12	0.669268897	0.085	0.144	3.15E-09
PLCE1	8.65E-12	-0.845048496	0.113	0.067	3.68E-09
HPGDS	1.04E-11	-1.57773033	0.037	0.014	4.41E-09
BANK1	1.19E-11	-1.45811041	0.042	0.017	5.05E-09
CES1	1.69E-11	-1.273404365	0.061	0.029	7.17E-09
LEPROTL1	1.98E-11	0.457000692	0.192	0.265	8.41E-09
C1QB	4.53E-11	-0.395959959	0.394	0.323	1.92E-08
ETV1	8.54E-11	0.936472992	0.044	0.088	3.63E-08
AFAP1L2	9.28E-11	-1.501062555	0.034	0.013	3.94E-08
CA2	1.42E-10	-0.390921781	0.485	0.422	6.05E-08
GZMA	1.90E-10	1.152176247	0.045	0.088	8.08E-08
EBPL	5.22E-10	0.753577116	0.063	0.11	2.22E-07
CCL13	1.24E-09	-0.907328557	0.115	0.073	5.28E-07
IMPDH2	2.88E-09	0.286357971	0.359	0.435	1.23E-06
PRDX4	5.78E-09	0.250460619	0.335	0.412	2.46E-06
PLXND1	1.02E-08	0.306651855	0.351	0.42	4.34E-06
ARHGAP24	1.14E-08	-0.759457627	0.076	0.044	4.85E-06
SLPI	1.39E-08	-1.815662415	0.018	0.005	5.92E-06
SMIM14	1.72E-08	-0.489765748	0.236	0.183	7.33E-06
MCEMP1	2.39E-08	2.871013186	0.003	0.022	1.01E-05
ATOH1	2.98E-08	-1.744414595	0.017	0.005	1.27E-05
CHRM3	3.26E-08	1.84445236	0.008	0.03	1.39E-05
CD8A	4.20E-08	0.854574286	0.075	0.116	1.79E-05
CR2	5.66E-08	-1.548712959	0.02	0.006	2.41E-05
RORC	9.84E-08	-1.601701264	0.017	0.005	4.18E-05
GNA11	1.29E-07	-0.471451947	0.199	0.152	5.49E-05
IL1RL1	1.51E-07	-1.646182758	0.023	0.009	6.40E-05
RHOV	2.02E-07	2.219961495	0.004	0.022	8.60E-05
ANO7	2.31E-07	-1.654507623	0.022	0.008	9.84E-05
MMP1	5.03E-07	-0.184269249	0.054	0.03	0.000213663
IFNG	7.32E-07	2.409786054	0.003	0.019	0.00031129
MEIS2	7.53E-07	0.987300738	0.019	0.043	0.000320224
MFAP5	1.23E-06	0.740218307	0.033	0.061	0.000524669
LEF1	1.28E-06	0.861913974	0.042	0.073	0.000542929
RARRES2	2.02E-06	-0.994543017	0.033	0.016	0.000856536
NOSIP	2.44E-06	0.814384325	0.034	0.061	0.001036132
GNLY	3.67E-06	1.652920902	0.012	0.031	0.001560325
PI3	5.06E-06	-1.780038505	0.012	0.003	0.002150006
LTB	8.47E-06	-0.692575664	0.045	0.026	0.003601397
ROBO1	9.56E-06	-0.855445907	0.045	0.026	0.004063541
SCNN1A	1.07E-05	-0.5039141	0.111	0.08	0.004552717
KLRD1	1.28E-05	1.010038426	0.013	0.031	0.005455134
ODF2L	1.32E-05	0.342697571	0.15	0.193	0.005622096
TBC1D4	2.35E-05	0.545607878	0.07	0.101	0.009975872
MS4A8	3.07E-05	-1.218159617	0.019	0.008	0.013046506
TNFAIP3	4.03E-05	-0.335994975	0.174	0.137	0.017145822
CD79B	4.20E-05	-0.9392371	0.029	0.015	0.017839968
ICOS	4.47E-05	0.984407826	0.014	0.03	0.019008708
TIMP3	4.86E-05	0.463046312	0.162	0.2	0.020664226
RGS13	4.92E-05	-0.905569387	0.026	0.013	0.020919973
L1TD1	5.53E-05	-1.055672947	0.028	0.014	0.023513352
MS4A2	1.00E-04	-1.551769517	0.021	0.01	0.042497917
NET1	0.000207296	0.106339493	0.474	0.53	0.088100889
CTSE	0.000266498	-1.659744271	0.01	0.003	0.113261522
AREG	0.000448406	-0.77032335	0.032	0.019	0.190572449
TFF1	0.000794648	1.177257044	0.012	0.025	0.337725383
MBP	0.001099454	-0.314426009	0.198	0.169	0.467268104
CD3G	0.001118901	-0.331053674	0.094	0.072	0.475532769
AKR7A3	0.001268857	0.501854928	0.043	0.063	0.539264288
DEPP1	0.001349996	0.914841688	0.017	0.03	0.573748163
VWF	0.001376566	-0.517981866	0.076	0.056	0.585040497
GALNT8	0.001509773	-1.117073492	0.019	0.01	0.641653569
CPE	0.001528366	-0.685856066	0.046	0.031	0.649555728
TNC	0.001962705	-0.174454393	0.181	0.152	0.834149717
IER5	0.002128671	-0.335644202	0.156	0.13	0.904685051
GALNT5	0.002255372	-0.635266981	0.04	0.027	0.958533216
SERPINE1	0.002298668	0.830203404	0.027	0.042	0.97693383
HDC	0.002516454	-0.402412605	0.146	0.121	1
CD6	0.002602888	-0.538600328	0.05	0.036	1
DUOX2	0.003324197	-1.339465913	0.011	0.005	1
GPR183	0.003711083	0.307023346	0.226	0.255	1
WFDC2	0.004306258	-1.127961808	0.01	0.004	1
TRGV4	0.006386728	0.726595635	0.02	0.031	1
PTPRB	0.006463743	-0.637858494	0.052	0.038	1
RGMB	0.006523638	0.171762407	0.068	0.088	1
SCG2	0.00929163	0.623317189	0.012	0.021	1
KRT8	0.00963259	0.193006888	1	0.976	1
TRAC	0.010589312	-0.126818476	0.131	0.109	1
CST7	0.010995007	0.283793107	0.038	0.053	1
FCRL1	0.011176234	-1.108661252	0.011	0.006	1
MMP3	0.011451605	-0.725590721	0.015	0.008	1
THBS1	0.01189335	0.668437529	0.393	0.325	1
KIF5C	0.011996539	-0.886953709	0.018	0.011	1
REP15	0.012318027	-0.563227116	0.034	0.024	1
LEFTY1	0.01387617	-0.824432624	0.025	0.017	1
SLC18A2	0.017946044	-0.862500665	0.013	0.007	1
SLC29A4	0.019497292	0.934207013	0.007	0.014	1
KLRC2	0.01988797	0.648055147	0.023	0.033	1
FYB1	0.022653372	-0.133881103	0.319	0.294	1
CD14	0.02846347	0.112880735	0.998	0.99	1
GZMK	0.030737691	0.570868657	0.026	0.035	1
XCL2	0.031011424	0.882926508	0.009	0.015	1
TOX	0.031320492	0.167494075	0.071	0.086	1
BEST2	0.033424392	-1.006314361	0.012	0.007	1
RAP1GAP	0.033507394	-0.667563776	0.016	0.01	1
PLN	0.034099583	0.558130231	0.022	0.031	1
RBP4	0.034761856	0.786308318	0.005	0.01	1
RSPO3	0.035706369	-0.657419218	0.023	0.016	1
FCN1	0.041275311	-0.226294735	0.022	0.03	1
LGALS9	0.042282064	0.116906778	0.268	0.292	1
SELENOK	0.042739145	-0.213035095	0.188	0.171	1
KLK1	0.043425534	-0.671104133	0.021	0.015	1
CD5	0.048227434	-0.341917392	0.029	0.022	1
SMIM6	0.063199674	-0.654507623	0.015	0.01	1
CD24	0.068179828	0.166893058	0.879	0.868	1
PECAM1	0.078026579	0.130155722	0.453	0.471	1
VCAN	0.078288665	0.574040114	0.119	0.131	1
CXCL1	0.091424718	0.199202935	0.057	0.067	1
CKAP4	0.099291743	0.101149881	0.153	0.169	1
CEP126	0.099382744	0.144410462	0.041	0.051	1
ANXA13	0.105036039	-0.45811041	0.019	0.014	1
CD3E	0.112993289	-0.223878495	0.124	0.111	1
BATF	0.121736955	0.564789992	0.012	0.017	1
ACKR1	0.135771865	-0.849301167	0.011	0.007	1
FFAR4	0.141365755	0.389886497	0.015	0.02	1
LMCD1	0.151822986	0.227615068	0.04	0.048	1
TRBC1	0.170964975	-0.359462822	0.028	0.023	1
CD8B	0.179423616	-0.222661836	0.038	0.032	1
TRAT1	0.188444055	-0.218159617	0.027	0.022	1
ACACB	0.206219506	-0.23551693	0.089	0.08	1
TRBC2	0.25474575	0.161267501	0.104	0.112	1
RETNLB	0.257270679	-0.493157357	0.011	0.008	1
PAX5	0.354209986	-0.420957412	0.01	0.008	1
PDGFRB	0.37228458	0.267374438	0.092	0.098	1
CADPS	0.372989234	-0.229841422	0.013	0.011	1
DNAJC12	0.388684771	-0.242772746	0.018	0.016	1
CCR7	0.420846035	-0.332579528	0.011	0.009	1
IL32	0.438211714	0.175292446	0.017	0.02	1
COL1A1	0.507937831	0.657399495	0.644	0.537	1
CHI3L2	0.547210002	-0.508736483	0.01	0.009	1
AZGP1	0.561685679	-0.301991208	0.012	0.01	1
CCL20	0.647734334	0.276343965	0.03	0.032	1
AVIL	0.653733444	-0.17062296	0.017	0.015	1
SPOCK2	0.694466632	0.203659683	0.073	0.075	1
SELL	0.703670846	-0.114457544	0.013	0.012	1
SCG3	0.727815968	-0.14062822	0.012	0.011	1
CCDC80	0.800063932	-0.478907335	0.131	0.131	1
ITK	0.82354498	-0.212353996	0.023	0.022	1
TAGLN	0.969699203	0.293461054	0.336	0.318	1
